# Supplementary material for: Evaluating sensitivity and specificity of the DPP Vet TB assay in badgers using Bayesian latent class models
Source: PLoS One. 2025 Mar 4;20(3):e0313825. doi: 10.1371/journal.pone.0313825 (PMC11878917; doi:10.1371/journal.pone.0313825)
Supplement: Appendix S3 — (XLSX) [file pone.0313825.s003.xlsx]

## Sheet: NEC2015
socialgroup	Gamma	DPP Serum line 1 result	DPP Serum line 2 result	DPP Serum line 1 reading	DPP Serum line 2 reading	DPP WB line 1 result	DPP WB line 2 result	DPP WB line 1 reading	DPP WB line 2 reading
1	0	0	79.75	0	0	0	34.37	0	0
1	0	0	0	0	0	101.65	1.18	1	0
1	0	0	0	0	0	0	35.85	0	0
1	0	0	0	0	0	0	28.14	0	0
1	0	0	0	0	0	0	8.64	0	0
1	0	0	0	0	0	0	70.94	0	0
1	0	0	0	0	0	0	30.35	0	0
1	0	0	0	0	0	0	66.74	0	0
1	0	0	0	0	0	0	24.56	0	0
1	0	0	0	0	0	0	38.95	0	0
1	0	0	0	0	0	0	19.76	0	0
1	0	0	0	0	0	0	38.39	0	0
1	0	0	1.85	0	0	0	36.04	0	0
1	0	0	0	0	0	0	13.42	0	0
1	0	0	0	0	0	0	2.53	0	0
1	0	0	0	0	0	61.39	28.7	0	0
1	0	0	0	0	0	20.96	17.44	0	0
1	0	0	0	0	0	0	9.34	0	0
1	0	0	0	0	0	0	11.1	0	0
1	0	0	0	0	0	0	31.79	0	0
1	0	0	0	0	0	0	30.31	0	0
1	0	0	1.45	0	0	0	75.43	0	0
1	0	0	0	0	0	19.89	23.95	0	0
1	0	0	0	0	0	1.55	30.05	0	0
1	0	0	1.47	0	0	0	14.98	0	0
1	0	0	0	0	0	0	12.64	0	0
1	0	0	0	0	0	0	53.15	0	0
1	0	0	0	0	0	0	51.94	0	0
1	0	0	0	0	0	0	66.46	0	0
1	0	0	0	0	0	0	14.93	0	0
1	0	0	3.52	0	0	0	19.29	0	0
1	0	0	0	0	0	0	4.31	0	0
1	0	0	2.3	0	0	0	8	0	0
1	0	0	0	0	0	0	10.65	0	0
1	0	0	0	0	0	0	5.58	0	0
1	0	0	0	0	0	0	4.69	0	0
1	0	0	0	0	0	0	13.63	0	0
2	0	0	0	0	0	0	0	0	0
2	0	0	0	0	0	0	0	0	0
2	0	0	22.67	0	0	0	0	0	0
2	0	0	0	0	0	0	0	0	0
2	0	0	0	0	0	0	0	0	0
2	0	0	0	0	0	0	0	0	0
2	0	0	0	0	0	0	0	0	0
2	0	0	1147.82	1	0	2309.26	4.18	1	0
2	0	0	0	0	0	0	0	0	0
2	0	0	0	0	0	0	0	0	0
2	0	0	0	0	0	0	0	0	0
2	0	0	0	0	0	0	0.11	0	0
2	0	0	0	0	0	0	5.39	0	0
2	0	0	0	0	0	0	0	0	0
2	0	0	0	0	0	0	0	0	0
2	0	0	0	0	0	366.71	0	1	0
2	0	0	0	0	0	0	0	0	0
2	0	0	0	0	0	0	0	0	0
2	0	0	0	0	0	2.29	0	0	0
2	0	0	0	0	0	1.9	0	0	0
2	0	0	0	0	0	0	0	0	0
2	0	0	0	0	0	81.22	0	0	0
2	0	0	0	0	0	0	0	0	0
2	0	0	2.42	0	0	0	0	0	0
2	0	0	0	0	0	0	0	0	0
2	0	0	0	0	0	0	109.68	0	1
2	0	0	61.55	0	0	0	0	0	0
2	0	0	0	0	0	0	0	0	0
2	0	0	39.16	0	0	0	3.64	0	0
2	0	0	0.61	0	0	73.77	0	0	0
2	0	0	9.65	0	0	0	0	0	0
2	0	0	0	0	0	0	0	0	0
2	0	0	0	0	0	0	0	0	0
2	0	0	0.02	0	0	0	0	0	0

## Sheet: NEC2016
Badger ID	socialgroup	Gamma	DPP Serum line 1 result	DPP serum line 2	DPP Serum 1 reading	DPP Serum line 2 reading
1	1	0	0	0	145.1	53.19
2	1	0	0	0	0	29.13
3	1	0	0	0	0	26.13
4	1	0	0	0	16.97	153.9
5	1	0	0	0	0	0
6	1	0	0	0	1.07	0
7	1	0	0	0	0	0
8	1	0	0	0	0	13.09
9	1	0	0	0	0	3.38
10	1	0	0	0	0	81.85
11	1	0	0	0	24.51	2.77
12	1	0	0	0	0	1.91
13	1	0	0	0	0	7.01
14	1	0	0	0	0	17.95
15	1	0	0	0	0	0
16	1	0	0	0	0	6.83
17	1	0	0	0	0	23.78
18	1	0	0	0	0	5.31
19	1	0	0	0	0	1.57
20	1	0	0	0	0	8
21	1	0	0	0	0	14.38
22	1	0	0	1	6.58	195.19
23	1	0	0	0	0	7.2
24	1	0	0	0	0	0
25	1	0	0	0	0	48.52
26	1	0	0	0	0	17.58
27	1	0	0	0	0	34.8
28	1	0	0	1	0	137.36
29	1	0	0	0	0	0
30	1	0	0	0	0	27.81
31	1	0	0	1	40.77	104.76
32	1	0	0	0	0	68.25
33	1	0	0	0	0	6.23
34	1	0	0	0	0	38.79
35	1	0	0	0	0	0
36	1	0	0	0	0	0
37	2	0	0	0	0	65.09
38	2	0	0	0	0	0
39	2	0	0	0	0	0
40	2	0	0	0	0	15.96
41	2	0	0	1	0	225.82
42	2	0	0	0	0	27.19
43	2	0	0	1	32.37	278.01
44	2	0	0	0	0	0
45	2	0	0	0	0	51.85
46	2	0	0	0	0	66.27
47	2	0	0	0	0	0
48	2	0	0	0	0	112.45
49	2	0	0	0	0	15.1
50	3	0	0	0	0	0
51	3	0	0	0	0	3.51
52	3	0	0	0	0	6.1
53	3	0	0	0	0	27.13
54	3	0	0	0	0	0
55	3	0	0	0	0	26.4
56	3	0	0	1	0	590.11
57	3	0	1	1	32.99	135.1
58	3	0	0	0	0	0
59	3	0	1	1	11.34	12.99
60	3	0	0	0	0	0
61	3	0	0	0	0	34.98
62	4	0	0	0	6.81	59
63	4	0	0	0	0	0
64	4	0	0	0	0	0
65	4	0	0	0	0	0
66	4	0	0	0	0	22.78
67	4	0	0	0	29.04	22.79
68	4	0	0	1	0	28.13
69	4	0	1	0	70.88	36.51
70	4	0	0	0	0	0
71	4	0	0	0	0	3.94
72	4	0	0	0	0	26.71
73	4	0	0	0	0	0
74	4	0	0	0	0	8.22
75	4	0	1	0	295.19	0
76	4	0	0	0	0	7.69
77	4	0	0	0	0	0
78	4	0	0	0	0	10.17
79	4	0	0	0	0	14.12
80	4	0	0	0	0	0
81	4	0	0	0	0	0
82	4	0	0	0	0	8.4
83	4	0	0	0	0	0.13
84	4	0	0	0	0	0
85	4	0	0	1	0	109.02
86	4	0	0	0	0	5.97
87	4	0	0	1	19.74	48.81
88	4	0	0	0	37.97	81.86
