# Supplementary material for: Evaluating sensitivity and specificity of the DPP Vet TB assay in badgers using Bayesian latent class models
Source: PLoS One. 2025 Mar 4;20(3):e0313825. doi: 10.1371/journal.pone.0313825 (PMC11878917; doi:10.1371/journal.pone.0313825)
Supplement: Appendix S4 — (XLS) [file pone.0313825.s004.xls]

## Sheet: WoodchesterUpdate
tattoo	date	socg	sett	cult_SUM	cult_OA	cult_TA	cult_URINE	cult_FAECES	cult_OTHER	gamma.result	gamma.diff	statp.result	DPPserum1_biNaNry	DPPserum1_continuous	DPPserum2_biNaNry	DPPserum2_continuous	DPPwb1_biNaNry	DPPwb1_continuous	DPPwb2_biNaNry	DPPwb2_continuous	weight	toothwear	condition	sex	age	age_years
058Y	2014-05-20	ARTHURS	MEAD	0	0	0	0	NaN	NaN	0	-0.115	1	N	0	N	5.88	P	174.5	N	0	8.6	0.75	POOR	FEMALE	ADULT	7
004A	2014-05-21	ARTHURS	ARTHURS	0	0	0	0	NaN	NaN	0	0	0	N	0	P	77.27	N	48.08	N	0	3.1	0	GOOD	FEMALE	CUB	0
005A	2014-05-21	ARTHURS	MEAD	0	0	0	0	NaN	NaN	0	-0.005	0	N	0	N	0	N	50.63	N	0	3	0	GOOD	FEMALE	CUB	0
006A	2014-05-21	ARTHURS	ARTHURS	0	0	0	0	NaN	NaN	NaN	0	0	N	0	N	8.32	N	64.86	N	0	3	0	GOOD	FEMALE	CUB	0
006L	2014-05-21	ARTHURS	MEAD	0	0	0	0	NaN	NaN	1	0.235	1	P	1186.36	N	38.47	P	460.47	P	139.27	11.2	0.5	GOOD	MALE	ADULT	3
007A	2014-05-21	ARTHURS	MEAD	0	0	0	0	NaN	NaN	0	0	0	N	0	N	0	N	52.7	N	0	3.3	0	GOOD	FEMALE	CUB	0
004A	2014-08-12	ARTHURS	ARTHURS	0	0	0	0	0	NaN	0	0	0	N	0	N	8.5	N	42.12	N	0	6.5	0.25	GOOD	FEMALE	CUB	0
005A	2014-08-12	ARTHURS	MEAD	0	0	0	0	0	NaN	0	0	0	N	0	N	15.9	N	56.37	N	0.61	6	0	FAIR	FEMALE	CUB	0
006A	2014-08-12	ARTHURS	ARTHURS	0	0	0	NaN	0	NaN	0	0	NaN	N	0	N	0	N	32.96	N	0	6	0	GOOD	FEMALE	CUB	0
032A	2014-08-12	ARTHURS	ARTHURS	0	0	0	0	0	NaN	0	-0.01	0	N	0	N	9.38	N	37.28	N	2.97	6.1	0	GOOD	MALE	CUB	0
007A	2014-08-13	ARTHURS	ARTHURS	0	0	0	NaN	NaN	NaN	1	0.055	1	P	5770.87	N	16.32	P	5321.48	N	0	6.1	0	GOOD	FEMALE	CUB	0
005A	2014-09-23	ARTHURS	ARTHURS	0	0	0	0	0	NaN	0	0	1	N	0	N	0	N	76.77	N	0	7.2	0	GOOD	FEMALE	CUB	0
049A	2014-09-23	ARTHURS	ARTHURS	0	0	NaN	NaN	0	NaN	0	0	0	N	0	N	0	N	115.99	N	0	7.9	0	GOOD	FEMALE	CUB	0
032A	2014-12-09	ARTHURS	MEAD	0	0	0	0	0	NaN	0	0	1	N	59.56	N	2.51	N	56.9	N	0	8.2	0.25	GOOD	MALE	CUB	0
005A	2014-12-10	ARTHURS	ARTHURS	0	0	0	0	NaN	NaN	0	0.005	0	N	2.26	N	0	P	339.25	N	8.77	10.2	0	VERY_GOOD	FEMALE	CUB	0
006A	2014-12-10	ARTHURS	ARTHURS	0	0	0	NaN	NaN	NaN	NaN	NaN	NaN	NaN	NaN	NaN	NaN	NaN	NaN	NaN	NaN	9	0.25	VERY_GOOD	FEMALE	CUB	0
006A	2015-05-20	ARTHURS	MEAD	0	0	0	0	NaN	NaN	0	-0.04	1	N	0	N	0	NaN	NaN	NaN	NaN	8	0.25	FAIR	FEMALE	ADULT	1
007A	2015-05-20	ARTHURS	MEAD	0	0	0	0	NaN	NaN	0	0	1	P	995.45	N	0	NaN	NaN	NaN	NaN	8.6	0.25	GOOD	FEMALE	ADULT	1
008V	2015-05-20	ARTHURS	MEAD	0	0	0	0	NaN	NaN	0	-0.005	0	N	0	N	0	NaN	NaN	NaN	NaN	8.6	0.5	FAIR	MALE	ADULT	NaN
049A	2015-05-20	ARTHURS	MEAD	0	0	0	0	NaN	NaN	0	-0.015	0	N	6.43	N	0	NaN	NaN	NaN	NaN	8.2	0.5	GOOD	FEMALE	ADULT	1
004A	2015-07-14	ARTHURS	MEAD	0	0	0	0	0	NaN	0	0.01	0	N	0	N	10.95	NaN	NaN	NaN	NaN	7.1	0.5	FAIR	FEMALE	ADULT	1
005A	2015-07-14	ARTHURS	MEAD	0	0	0	0	0	NaN	NaN	NaN	0	N	7.51	N	0	NaN	NaN	NaN	NaN	8.6	0.25	GOOD	FEMALE	ADULT	1
033V	2015-07-14	ARTHURS	MICHAELS	0	0	0	0	0	0	0	-0.005	0	N	0	N	1.57	NaN	NaN	NaN	NaN	8.7	0.25	GOOD	MALE	ADULT	NaN
034V	2015-07-14	ARTHURS	MEAD	0	0	0	0	0	NaN	0	0	1	N	8.94	N	0	NaN	NaN	NaN	NaN	8.4	0.75	POOR	MALE	ADULT	NaN
033V	2015-10-13	ARTHURS	MEAD	0	0	0	0	0	0	0	0	0	N	0	N	0	NaN	NaN	NaN	NaN	11.3	0.5	VERY_GOOD	MALE	ADULT	NaN
049A	2015-10-13	ARTHURS	MEAD	0	0	0	0	0	NaN	0	0.005	0	N	0.73	N	0	NaN	NaN	NaN	NaN	12.8	0.5	VERY_GOOD	FEMALE	ADULT	1
034V	2015-12-09	ARTHURS	ARTHURS	0	0	0	NaN	NaN	NaN	0	-0.04	NaN	N	16.6	N	0	NaN	NaN	NaN	NaN	12.2	0.75	VERY_GOOD	MALE	ADULT	NaN
003E	2014-05-20	BEECH	BEECH	0	0	0	0	0	NaN	1	0.275	1	P	6321.53	N	0	P	6233.62	N	0	8	0.25	GOOD	FEMALE	ADULT	1
012E	2014-05-21	BEECH	BEECH	0	0	0	0	NaN	NaN	1	0.045	1	N	0	N	0	N	78.32	N	0	7.8	0.25	GOOD	FEMALE	ADULT	1
002E	2014-08-12	BEECH	CHESTNUT	4	0	0	1	1	2	1	0.93	1	P	6592.13	N	0	P	6862.15	N	0	3.4	0.25	FAIR	FEMALE	ADULT	1
012E	2014-08-12	BEECH	BEECH	0	0	0	0	0	NaN	1	0.145	1	N	0	N	17.07	P	717.83	N	14.24	8.2	0.25	VERY_GOOD	FEMALE	ADULT	1
003E	2014-09-23	BEECH	MANSION	0	0	0	NaN	0	NaN	1	0.38	1	P	5942.54	N	0	P	6611.44	N	0	8.6	0.25	GOOD	FEMALE	ADULT	1
012E	2014-09-24	BEECH	CHESTNUT	0	0	0	NaN	NaN	NaN	0	0.01	1	N	50	N	0	P	423.86	N	0	8.9	0.25	GOOD	FEMALE	ADULT	1
030L	2014-12-10	BEECH	CHESTNUT	0	0	0	NaN	NaN	NaN	0	0.03	0	N	0	N	3.11	P	125.32	P	80.04	10.9	0.5	GOOD	MALE	ADULT	3
012E	2015-05-20	BEECH	BEECH	0	0	0	0	NaN	NaN	1	0.115	1	N	42.68	N	0.15	NaN	NaN	NaN	NaN	7.4	0.5	FAIR	FEMALE	ADULT	2
030L	2015-05-20	BEECH	BEECH	0	0	0	NaN	NaN	NaN	1	0.05	0	N	0	N	0	NaN	NaN	NaN	NaN	8.1	0.75	POOR	MALE	ADULT	4
034A	2015-07-14	BEECH	CHESTNUT	0	0	0	0	0	NaN	0	0.035	0	N	7.05	N	0	NaN	NaN	NaN	NaN	7.4	0.25	POOR	MALE	ADULT	1
050A	2015-07-14	BEECH	CHESTNUT	0	0	0	0	0	NaN	0	0.015	0	N	0	N	0	NaN	NaN	NaN	NaN	7.3	0.25	GOOD	MALE	ADULT	1
034A	2015-10-13	BEECH	CHESTNUT	0	0	0	0	0	NaN	0	0.02	0	N	0	N	0	NaN	NaN	NaN	NaN	9.8	0.5	GOOD	MALE	ADULT	1
050A	2015-12-09	BEECH	BEECH	0	0	0	NaN	NaN	NaN	0	-0.04	NaN	N	0.16	N	0	NaN	NaN	NaN	NaN	11	0.5	VERY_GOOD	MALE	ADULT	1
002K	2015-06-23	BOXWOOD	BOXWOOD	0	0	0	NaN	0	NaN	1	0.285	1	N	5.13	N	0	NaN	NaN	NaN	NaN	7.2	1	POOR	MALE	ADULT	NaN
002V	2015-06-23	BOXWOOD	BOXWOOD	0	0	0	NaN	0	NaN	0	0.015	0	N	0	N	7.61	NaN	NaN	NaN	NaN	7.4	0.25	FAIR	MALE	ADULT	NaN
002K	2015-09-08	BOXWOOD	BOXWOOD	0	0	0	NaN	0	NaN	0	0.03	1	N	4.95	N	0	NaN	NaN	NaN	NaN	8	1	POOR	MALE	ADULT	NaN
002V	2015-09-08	BOXWOOD	BOXWOOD	0	0	0	NaN	0	NaN	NaN	0.03	0	N	0	N	1.95	NaN	NaN	NaN	NaN	9	0.5	GOOD	MALE	ADULT	NaN
003A	2015-09-08	BOXWOOD	BOXWOOD	0	0	0	0	0	NaN	0	-0.06	0	N	0	N	0	NaN	NaN	NaN	NaN	8.6	0.25	GOOD	FEMALE	ADULT	1
002A	2015-11-25	BOXWOOD	BOXWOOD	0	0	0	0	NaN	NaN	0	0.005	NaN	N	6.06	N	0	NaN	NaN	NaN	NaN	11.4	0.75	VERY_GOOD	FEMALE	ADULT	1
014A	2014-06-24	BREAKHEART	BREAKHEART	0	0	0	0	0	NaN	0	0	0	N	0	P	399.5	N	69.83	N	89.73	2.8	0	FAIR	FEMALE	CUB	0
051E	2014-06-24	BREAKHEART	BOXWOOD	0	0	0	NaN	0	NaN	0	-0.005	0	N	0	N	0	N	61.28	N	0	8.6	0.25	GOOD	MALE	ADULT	1
021A	2014-09-09	BREAKHEART	BREAKHEART	0	0	0	0	NaN	NaN	1	0.225	1	N	0	P	53.67	N	34.92	N	0	7.8	1	POOR	FEMALE	ADULT	NaN
033K	2014-09-09	BREAKHEART	BOXWOOD	0	0	0	0	0	NaN	1	0.07	1	N	0	N	0	N	37.61	N	0.98	10.1	0.5	VERY_GOOD	FEMALE	ADULT	2
041E	2014-09-09	BREAKHEART	BOXWOOD	0	0	0	0	0	NaN	1	0.49	0	P	37.8	N	7.14	P	206.58	P	76.03	8.5	0.5	GOOD	MALE	ADULT	1
045A	2014-09-09	BREAKHEART	BREAKHEART	0	0	0	0	0	NaN	0	0.005	0	N	0	N	0	N	118.84	N	33.48	5.5	0.25	GOOD	FEMALE	CUB	0
046A	2014-09-09	BREAKHEART	BREAKHEART	0	0	0	0	0	NaN	0	0.005	0	N	0	N	32.4	N	26.33	N	40.8	3.5	0	POOR	FEMALE	CUB	0
037E	2014-09-10	BREAKHEART	BREAKHEART	0	0	0	0	NaN	NaN	1	0.145	1	P	182.38	N	0	P	1806.43	N	0	8.2	0.25	FAIR	FEMALE	ADULT	1
051E	2014-09-10	BREAKHEART	BOXWOOD	2	0	NaN	NaN	NaN	2	1	0.23	1	P	176.11	N	15.82	P	300.76	N	0	7.9	0.25	POOR	MALE	ADULT	1
002K	2014-11-04	BREAKHEART	BOXWOOD	0	0	0	NaN	0	NaN	0	0.02	1	P	195.02	N	2.46	P	434.43	P	26.61	11.8	0.75	VERY_GOOD	MALE	ADULT	NaN
033K	2014-11-04	BREAKHEART	BOXWOOD	0	0	0	0	0	NaN	0	0.01	1	N	0	N	0	N	91.75	N	16.81	13	0.25	VERY_GOOD	FEMALE	ADULT	2
046A	2014-11-04	BREAKHEART	BREAKHEART	0	0	0	0	0	NaN	0	0	0	N	5.56	N	0	N	20.29	P	21.53	5.8	0.25	GOOD	FEMALE	CUB	0
053A	2014-11-04	BREAKHEART	BREAKHEART	0	0	0	0	0	NaN	0	0.03	1	N	40.72	N	2.89	P	331.32	P	56.93	5.6	0	FAIR	FEMALE	CUB	0
002A	2014-11-05	BREAKHEART	BOXWOOD	0	0	0	0	NaN	NaN	0	-0.005	0	N	0	N	0	N	46.51	N	0	7.7	0	GOOD	FEMALE	CUB	0
045A	2014-11-05	BREAKHEART	BREAKHEART	0	0	0	NaN	NaN	NaN	0	0	0	N	0	N	0	N	64.22	N	12.36	8.7	0.25	GOOD	FEMALE	CUB	0
002K	2015-01-27	BREAKHEART	BREAKHEART	0	0	0	NaN	0	NaN	0	0	1	N	0	N	0	N	67.54	N	28.28	9.4	0.5	GOOD	MALE	ADULT	NaN
002V	2015-01-27	BREAKHEART	BREAKHEART	0	0	0	0	0	NaN	0	0.015	0	N	15.41	N	0	N	99.68	N	13.47	8.2	0.25	GOOD	MALE	ADULT	NaN
014A	2015-01-27	BREAKHEART	BREAKHEART	0	0	0	NaN	0	NaN	0	0.005	1	N	17.24	N	0	P	282.91	N	25.14	6.5	0	FAIR	FEMALE	ADULT	1
046A	2015-06-23	BREAKHEART	BREAKHEART	0	0	0	NaN	0	NaN	0	-0.01	0	N	0	N	0	NaN	NaN	NaN	NaN	6.3	0.25	FAIR	FEMALE	ADULT	1
003A	2015-06-24	BREAKHEART	BREAKHEART	0	0	0	NaN	NaN	NaN	0	0.005	0	N	8.75	N	0	NaN	NaN	NaN	NaN	7.2	0.5	FAIR	FEMALE	ADULT	1
044E	2015-09-08	BREAKHEART	BREAKHEART	0	0	0	0	0	NaN	0	0.04	1	N	0	N	0	NaN	NaN	NaN	NaN	8.8	0.25	GOOD	FEMALE	ADULT	NaN
014A	2015-09-09	BREAKHEART	BREAKHEART	0	0	0	NaN	NaN	NaN	0	0	0	N	0	N	0	NaN	NaN	NaN	NaN	7.5	0.5	FAIR	FEMALE	ADULT	1
001A	2014-05-20	CEDAR	CEDAR	0	0	0	NaN	0	NaN	0	-0.005	0	N	0	N	5.41	N	54.62	N	12.2	2.6	0	FAIR	FEMALE	CUB	0
002A	2014-05-20	CEDAR	CEDAR	1	0	0	1	0	NaN	0	-0.005	0	N	0	P	156.6	N	67.54	N	0	2.8	0	FAIR	FEMALE	CUB	0
003A	2014-05-20	CEDAR	CEDAR	0	0	0	0	0	NaN	0	0	0	N	0	N	3.06	N	78.83	N	0	2.8	0	FAIR	FEMALE	CUB	0
025E	2014-05-20	CEDAR	CEDAR	0	0	0	0	0	NaN	0	0	0	N	0	N	4.22	N	51.88	N	0	7.7	0.5	FAIR	FEMALE	ADULT	1
033K	2014-05-20	CEDAR	CEDAR	0	0	0	0	0	NaN	0	0	0	N	0	P	18.85	N	48.22	N	0	8.9	0.75	FAIR	FEMALE	ADULT	2
002A	2014-08-12	CEDAR	CEDAR	0	0	0	0	0	NaN	0	0.005	0	N	0	N	10.94	N	30.22	N	10.12	4	0	FAIR	FEMALE	CUB	0
003A	2014-08-12	CEDAR	CEDAR	0	0	0	NaN	0	NaN	0	0	0	N	0	P	94.76	N	45.76	N	20.9	4.2	0	FAIR	FEMALE	CUB	0
025E	2014-08-12	CEDAR	CEDAR	0	0	0	NaN	0	NaN	0	0	0	N	0	N	17.61	N	27.9	N	0	7.6	0.25	FAIR	FEMALE	ADULT	1
002A	2014-09-23	CEDAR	CEDAR	0	0	0	0	0	NaN	0	0	0	N	5.8	N	0	N	20.69	N	6.45	5.9	0	FAIR	FEMALE	CUB	0
003A	2014-09-23	CEDAR	CEDAR	0	0	0	0	0	NaN	0	0	0	N	0	N	0	N	7.41	N	0	5.2	0	GOOD	FEMALE	CUB	0
003A	2014-12-09	CEDAR	CEDAR	0	0	0	0	0	NaN	0	0	0	N	0	N	0	N	60.23	P	91.59	8.4	0.25	GOOD	FEMALE	CUB	0
002A	2014-12-10	CEDAR	CEDAR	0	0	0	0	NaN	NaN	0	-0.005	0	N	0	N	0	N	67.82	N	0	7.8	0.25	GOOD	FEMALE	CUB	0
002A	2015-05-20	CEDAR	CEDAR	0	0	0	0	NaN	NaN	0	0.01	1	N	0	N	0	NaN	NaN	NaN	NaN	7	0.25	FAIR	FEMALE	ADULT	1
003A	2015-05-20	CEDAR	CEDAR	0	0	0	0	NaN	NaN	0	-0.02	0	N	0	N	9.87	NaN	NaN	NaN	NaN	7.6	0.5	FAIR	FEMALE	ADULT	1
016P	2015-05-20	CEDAR	CEDAR	0	0	0	0	NaN	NaN	0	-0.025	0	N	0	N	0	NaN	NaN	NaN	NaN	9.1	0.75	FAIR	MALE	ADULT	7
025E	2015-05-20	CEDAR	CEDAR	0	0	0	0	NaN	NaN	0	0	1	N	13.07	N	0	NaN	NaN	NaN	NaN	8	0.25	FAIR	FEMALE	ADULT	2
002A	2015-07-14	CEDAR	CEDAR	0	0	0	NaN	0	NaN	0	0	1	N	0	N	2.4	NaN	NaN	NaN	NaN	6.5	0.25	GOOD	FEMALE	ADULT	1
002A	2015-10-13	CEDAR	CEDAR	0	0	0	0	0	NaN	0	0	1	N	1.85	N	4.08	NaN	NaN	NaN	NaN	9.6	0.5	VERY_GOOD	FEMALE	ADULT	1
043A	2014-09-09	COLE_PARK	COLE_PARK	0	0	0	0	0	NaN	0	0	1	N	0	N	0	N	51.74	N	2.38	5.8	0	FAIR	MALE	CUB	0
043A	2015-01-27	COLE_PARK	OAK_PILE	0	0	0	NaN	0	NaN	0	0	1	N	19.65	N	0	N	77.62	N	1.74	8.3	0.5	GOOD	MALE	ADULT	1
024E	2015-06-23	COLE_PARK	COLE_PARK	0	0	0	0	0	NaN	0	0	0	N	0	N	0	NaN	NaN	NaN	NaN	6.8	0.5	FAIR	FEMALE	ADULT	2
043A	2015-06-23	COLE_PARK	COLE_PARK	0	0	0	0	0	NaN	0	-0.025	0	N	13.22	N	0	NaN	NaN	NaN	NaN	6.9	0.25	FAIR	MALE	ADULT	1
027E	2015-06-24	COLE_PARK	COLE_PARK	0	0	0	0	NaN	NaN	0	-0.005	1	N	16.32	N	0	NaN	NaN	NaN	NaN	6.9	0.5	POOR	FEMALE	ADULT	2
054A	2015-06-24	COLE_PARK	COLE_PARK	0	0	0	0	NaN	NaN	0	0.035	1	P	129.58	N	2.22	NaN	NaN	NaN	NaN	6.4	0.5	FAIR	FEMALE	ADULT	1
028F	2015-09-08	COLE_PARK	COLE_PARK	0	0	0	NaN	0	NaN	1	0.23	1	P	1641.34	N	0.47	NaN	NaN	NaN	NaN	10.1	0.75	VERY_GOOD	MALE	ADULT	5
024E	2015-09-09	COLE_PARK	COLE_PARK	0	0	0	NaN	NaN	NaN	0	0.015	0	N	0	N	0	NaN	NaN	NaN	NaN	7.7	0.75	FAIR	FEMALE	ADULT	2
043A	2015-09-09	COLE_PARK	COLE_PARK	0	0	0	0	NaN	NaN	0	0.01	0	N	0	N	1.99	NaN	NaN	NaN	NaN	10.2	0.75	GOOD	MALE	ADULT	1
054A	2015-11-25	COLE_PARK	COLE_PARK	0	0	0	0	NaN	NaN	0	0.02	NaN	P	160.36	N	0	NaN	NaN	NaN	NaN	10.6	0.75	VERY_GOOD	FEMALE	ADULT	1
010A	2014-06-03	COLLIERS_WOOD	COLLIERS_WOOD	0	0	0	0	NaN	NaN	0	-0.005	1	N	0	N	0	N	33.63	N	0	10.3	0.25	GOOD	MALE	ADULT	NaN
032E	2014-06-03	COLLIERS_WOOD	COLLIERS_WOOD	0	0	0	0	0	NaN	0	0	0	N	0	N	0	N	41.48	N	0	8.6	0.5	POOR	MALE	ADULT	1
036L	2014-06-04	COLLIERS_WOOD	COLLIERS_WOOD	0	0	0	0	NaN	NaN	0	0.005	1	N	0	N	0	N	43.65	N	2.52	7.8	0.25	GOOD	FEMALE	ADULT	3
010A	2014-08-19	COLLIERS_WOOD	COLLIERS_WOOD	0	0	0	0	0	NaN	0	0	1	N	8.98	N	0	P	411.68	N	25.44	9.3	0.5	GOOD	MALE	ADULT	NaN
007F	2014-08-20	COLLIERS_WOOD	COLLIERS_WOOD	1	0	1	0	NaN	NaN	1	0.455	1	P	6399.3	N	5.92	P	6551.8	P	727.02	7.4	0.5	FAIR	FEMALE	ADULT	NaN
045R	2014-10-21	COLLIERS_WOOD	COLLIERS_WOOD	0	0	0	0	0	NaN	0	0.035	0	N	0	N	1.06	N	38.76	N	0	9.2	1	GOOD	FEMALE	ADULT	10
035E	2014-10-22	COLLIERS_WOOD	COLLIERS_WOOD	0	0	0	0	NaN	NaN	1	0.095	1	N	0	N	0	P	139.42	P	115.18	7	0.25	FAIR	FEMALE	ADULT	1
010A	2015-06-09	COLLIERS_WOOD	COLLIERS_WOOD	0	0	0	0	0	0	0	-0.02	1	N	14.48	N	2.77	NaN	NaN	NaN	NaN	8.8	0.5	FAIR	MALE	ADULT	NaN
051A	2015-08-25	COLLIERS_WOOD	COLLIERS_WOOD	2	0	0	1	NaN	1	1	1.415	1	P	1906.01	N	1.26	NaN	NaN	NaN	NaN	8.7	0.25	FAIR	MALE	ADULT	1
021A	2014-06-24	HONEYWELL	HONEYWELL	0	0	0	NaN	NaN	NaN	0	-6.93889e-18	1	N	0	N	0	N	40.27	N	1.24	7.2	0.75	POOR	FEMALE	ADULT	NaN
039K	2014-06-25	HONEYWELL	HONEYWELL	1	0	0	1	NaN	NaN	0	0.04	1	P	2225.52	N	0	P	1176.74	N	0	8.5	0.25	VERY_GOOD	FEMALE	ADULT	2
030N	2014-09-09	HONEYWELL	HONEYWELL	1	0	0	1	0	NaN	1	2.97	1	P	969.48	N	0	P	3627.29	N	31.54	11.3	0.75	VERY_GOOD	MALE	ADULT	5
039K	2014-09-09	HONEYWELL	HONEYWELL	1	0	0	1	0	NaN	1	0.32	1	P	1748.44	N	6.52	P	2276.11	N	0	10	0.25	GOOD	FEMALE	ADULT	2
039K	2014-11-04	HONEYWELL	HONEYWELL	1	0	0	1	0	NaN	1	0.055	1	P	3414.06	N	0	P	3830.29	N	0.62	11.7	0.5	VERY_GOOD	FEMALE	ADULT	2
030N	2014-11-05	HONEYWELL	HONEYWELL	0	0	0	NaN	NaN	NaN	1	0.175	1	P	6680.41	N	0	P	6588.81	N	0	12.2	1	VERY_GOOD	MALE	ADULT	5
001V	2015-01-27	HONEYWELL	HONEYWELL	0	0	0	NaN	NaN	0	0	0.01	0	N	0	N	0	N	59.22	N	43.49	10.1	0.5	FAIR	MALE	ADULT	NaN
004V	2015-01-27	HONEYWELL	HONEYWELL	0	0	0	NaN	NaN	0	NaN	NaN	0	N	20.55	P	67.42	N	0	N	0	8.1	0.25	GOOD	FEMALE	ADULT	NaN
021E	2015-01-27	HONEYWELL	HONEYWELL	0	0	0	NaN	0	NaN	0	0.005	1	N	3.97	N	0	N	56.05	N	0	10.3	0.75	VERY_GOOD	MALE	ADULT	2
045E	2015-01-27	HONEYWELL	HONEYWELL	0	0	0	0	NaN	NaN	0	-0.005	1	N	0	N	0	N	82.33	N	4.58	9.4	0.25	GOOD	MALE	ADULT	2
006V	2015-01-28	HONEYWELL	HONEYWELL	0	0	0	NaN	NaN	NaN	0	-0.01	1	N	24.21	N	0	N	44.31	N	32.19	11.8	0.5	VERY_GOOD	MALE	ADULT	NaN
022E	2015-06-23	HONEYWELL	HONEYWELL	0	0	0	0	0	NaN	1	0.865	1	N	16.22	N	0	NaN	NaN	NaN	NaN	7.8	0.75	FAIR	MALE	ADULT	2
044E	2015-06-23	HONEYWELL	HONEYWELL	0	0	0	NaN	0	NaN	1	0.115	1	N	4.28	N	0	NaN	NaN	NaN	NaN	7	0.75	FAIR	FEMALE	ADULT	NaN
045A	2015-06-23	HONEYWELL	HONEYWELL	0	0	0	0	0	NaN	0	-0.03	0	N	5.38	N	2.46	NaN	NaN	NaN	NaN	7.2	0.25	FAIR	FEMALE	ADULT	1
014A	2015-06-24	HONEYWELL	HONEYWELL	0	0	0	0	NaN	NaN	0	0.01	0	P	35.07	N	0.88	NaN	NaN	NaN	NaN	6.1	0.25	FAIR	FEMALE	ADULT	1
045A	2015-09-08	HONEYWELL	HONEYWELL	0	0	0	0	0	NaN	0	6.93889e-18	0	N	0	N	0	NaN	NaN	NaN	NaN	8.9	0.5	GOOD	FEMALE	ADULT	1
046A	2015-09-08	HONEYWELL	HONEYWELL	0	0	0	0	0	NaN	0	0	0	N	0	N	0	NaN	NaN	NaN	NaN	7.3	0.5	GOOD	FEMALE	ADULT	1
015A	2014-06-24	INCHBROOK	INCHBROOK	0	0	0	0	0	NaN	0	-0.005	0	N	0	N	0	N	47.24	N	0	3.3	0	FAIR	MALE	CUB	0
016A	2014-06-24	INCHBROOK	INCHBROOK	0	0	0	0	0	NaN	0	0	0	N	0	N	0	N	29.96	N	0	3.4	0	FAIR	FEMALE	CUB	0
026E	2014-06-24	INCHBROOK	INCHBROOK	0	0	0	0	0	NaN	0	0.005	0	N	0	N	1.49	N	28.61	N	0	7.2	0.25	FAIR	MALE	ADULT	1
042E	2014-06-24	INCHBROOK	INCHBROOK	0	0	0	NaN	0	NaN	0	0	0	N	0	N	7.9	N	43.75	N	58.9	8.6	0.25	GOOD	MALE	ADULT	1
046E	2014-06-24	INCHBROOK	INCHBROOK	0	0	0	0	0	NaN	0	-0.015	0	N	0	N	4.67	N	29.07	N	0.56	6.8	0.25	GOOD	MALE	ADULT	1
056E	2014-06-24	INCHBROOK	INCHBROOK	0	0	0	0	0	NaN	0	0.005	0	N	0	N	4.4	N	57.97	N	0	6.1	0.5	FAIR	MALE	ADULT	1
070P	2014-06-24	INCHBROOK	INCHBROOK	0	0	0	0	0	NaN	0	0	0	N	0	N	0	N	49.56	N	0	6.9	0.5	FAIR	FEMALE	ADULT	6
026A	2014-06-25	INCHBROOK	INCHBROOK	0	0	0	NaN	NaN	NaN	0	-0.005	0	N	0	P	71.05	N	74.53	N	0	2.7	0	FAIR	FEMALE	CUB	0
029A	2014-06-25	INCHBROOK	INCHBROOK	0	0	0	0	NaN	NaN	0	0	0	N	0	P	42.95	N	45.03	N	0	3.5	0	FAIR	FEMALE	CUB	0
047E	2014-06-25	INCHBROOK	INCHBROOK	0	0	0	0	NaN	NaN	0	0	0	N	0	P	94.29	N	48.45	N	5.32	6.5	0.25	GOOD	FEMALE	ADULT	1
026E	2014-09-09	INCHBROOK	INCHBROOK	0	0	0	NaN	0	NaN	0	0.005	0	N	0	N	15.66	N	44.72	N	40.61	8.3	0.5	GOOD	MALE	ADULT	1
029A	2014-09-09	INCHBROOK	INCHBROOK	0	0	0	0	0	NaN	0	-0.005	0	N	0	P	230.46	N	82.9	P	356.61	5.1	0	FAIR	FEMALE	CUB	0
001L	2014-09-10	INCHBROOK	INCHBROOK	0	0	0	0	NaN	NaN	0	0.005	1	N	0	N	20.04	N	44.57	N	0	8.1	0.5	GOOD	FEMALE	ADULT	NaN
042E	2014-09-10	INCHBROOK	INCHBROOK	0	0	0	NaN	NaN	NaN	0	0	0	N	0	N	10.17	N	27.81	N	0	10.6	0.5	VERY_GOOD	MALE	ADULT	1
015A	2014-11-04	INCHBROOK	INCHBROOK	0	0	0	0	NaN	NaN	0	0	1	N	0	N	0	N	40.7	P	30.85	6.3	0	GOOD	MALE	CUB	0
016A	2014-11-04	INCHBROOK	INCHBROOK	0	0	0	0	0	NaN	0	0	0	N	0	N	2.78	P	269.75	N	12.18	6.4	0.25	GOOD	FEMALE	CUB	0
026A	2014-11-04	INCHBROOK	INCHBROOK	0	0	0	0	0	NaN	0	0	0	N	6.16	N	11.38	N	2.54	P	198.88	3.7	0	POOR	FEMALE	CUB	0
055A	2014-11-04	INCHBROOK	INCHBROOK	0	0	0	0	NaN	NaN	0	0	0	N	0	N	0	N	41.7	N	22.53	5.9	0.25	GOOD	FEMALE	CUB	0
047E	2014-11-05	INCHBROOK	INCHBROOK	0	0	0	0	NaN	NaN	NaN	NaN	0	N	0	N	27.22	N	16.99	N	22.5	8.2	0.5	GOOD	FEMALE	ADULT	1
056A	2014-11-05	INCHBROOK	INCHBROOK	0	0	0	NaN	NaN	NaN	NaN	NaN	NaN	NaN	NaN	NaN	NaN	NaN	NaN	NaN	NaN	6.6	0.25	FAIR	FEMALE	CUB	0
026A	2015-01-27	INCHBROOK	INCHBROOK	0	0	0	0	0	NaN	0	0	0	N	0	N	0	N	24.79	N	6.39	5.7	0.25	GOOD	FEMALE	ADULT	1
026E	2015-01-27	INCHBROOK	INCHBROOK	0	0	0	NaN	NaN	NaN	0	0	0	N	1.39	N	0	N	43.86	N	0	9.4	0.25	GOOD	MALE	ADULT	2
026E	2015-06-23	INCHBROOK	INCHBROOK	0	0	0	0	0	NaN	0	-0.005	0	N	4.66	N	2.43	NaN	NaN	NaN	NaN	7.2	0.5	POOR	MALE	ADULT	2
030V	2015-06-23	INCHBROOK	INCHBROOK	0	0	0	NaN	0	NaN	0	-1.38778e-17	0	N	9.13	N	0	NaN	NaN	NaN	NaN	6.2	0.25	POOR	MALE	ADULT	NaN
031V	2015-06-23	INCHBROOK	INCHBROOK	0	0	0	0	0	NaN	0	-0.005	0	N	0.38	N	0	NaN	NaN	NaN	NaN	2.3	0	FAIR	FEMALE	CUB	0
055A	2015-06-23	INCHBROOK	INCHBROOK	0	0	0	NaN	0	NaN	0	-0.005	0	N	13.97	N	0	NaN	NaN	NaN	NaN	5.5	0.5	FAIR	FEMALE	ADULT	1
056A	2015-06-23	INCHBROOK	INCHBROOK	0	0	0	0	0	NaN	0	-0.01	0	N	0	N	0	NaN	NaN	NaN	NaN	5.6	NaN	POOR	FEMALE	ADULT	1
042E	2015-06-24	INCHBROOK	INCHBROOK	0	0	0	NaN	NaN	NaN	0	0.035	0	N	12.54	N	0	NaN	NaN	NaN	NaN	8.3	0.25	FAIR	MALE	ADULT	2
047E	2015-06-24	INCHBROOK	INCHBROOK	0	0	0	0	NaN	NaN	NaN	NaN	0	N	2.63	N	7.44	NaN	NaN	NaN	NaN	6	0.5	POOR	FEMALE	ADULT	2
070P	2015-06-24	INCHBROOK	INCHBROOK	0	0	0	0	0	NaN	0	0.005	0	N	0	N	0	NaN	NaN	NaN	NaN	6	0.75	POOR	FEMALE	ADULT	7
016A	2015-09-08	INCHBROOK	INCHBROOK	0	0	0	0	0	NaN	NaN	0.025	0	N	0	N	0	NaN	NaN	NaN	NaN	5.8	0.25	GOOD	FEMALE	ADULT	1
026A	2015-09-08	INCHBROOK	INCHBROOK	0	0	0	0	0	NaN	0	0.005	0	N	0	N	0	NaN	NaN	NaN	NaN	5.6	0.5	GOOD	FEMALE	ADULT	1
031V	2015-09-08	INCHBROOK	INCHBROOK	0	0	0	0	0	NaN	0	-0.02	1	N	0	N	0	NaN	NaN	NaN	NaN	3.1	0.25	FAIR	FEMALE	CUB	0
046V	2015-09-08	INCHBROOK	INCHBROOK	0	0	0	0	0	NaN	NaN	-0.005	NaN	NaN	NaN	NaN	NaN	NaN	NaN	NaN	NaN	3.3	0	FAIR	FEMALE	CUB	0
055A	2015-09-08	INCHBROOK	INCHBROOK	0	0	0	0	0	NaN	0	0.02	0	N	0	N	0	NaN	NaN	NaN	NaN	6.2	0.25	FAIR	FEMALE	ADULT	1
046V	2015-11-25	INCHBROOK	INCHBROOK	0	0	0	0	NaN	NaN	0	0.005	NaN	N	3.92	N	0	NaN	NaN	NaN	NaN	5.7	0.25	GOOD	FEMALE	CUB	0
029E	2014-05-20	JACKS_MIREY	JACKS	0	0	0	NaN	0	NaN	1	0.085	1	P	527.3	N	0	P	409.82	N	34.73	9.3	0.25	FAIR	MALE	ADULT	1
029E	2014-08-12	JACKS_MIREY	JACKS	1	0	0	0	0	1	0	0.01	1	P	268.75	N	0	P	594.91	N	0	7.5	0.5	POOR	MALE	ADULT	1
012L	2014-08-13	JACKS_MIREY	JACKS	1	0	0	0	1	NaN	1	0.51	1	N	0	N	42.42	P	120.36	P	448.87	8.3	0.25	FAIR	FEMALE	ADULT	3
029E	2014-09-24	JACKS_MIREY	JACKS	1	0	0	0	NaN	1	0	0.01	1	P	3036.98	N	0	P	4911.61	N	0	8.7	0.5	FAIR	MALE	ADULT	1
012L	2014-12-10	JACKS_MIREY	JACKS	4	0	1	1	NaN	2	NaN	NaN	NaN	NaN	NaN	NaN	NaN	NaN	NaN	NaN	NaN	6.6	0.25	POOR	FEMALE	ADULT	3
010V	2015-05-20	JACKS_MIREY	JACKS	0	0	0	0	NaN	NaN	0	-0.02	0	N	0	N	0	NaN	NaN	NaN	NaN	10.5	0.25	GOOD	MALE	ADULT	NaN
012V	2015-05-20	JACKS_MIREY	JACKS	0	0	0	0	NaN	0	0	0.04	0	N	12.87	N	0	NaN	NaN	NaN	NaN	12.5	0.25	VERY_GOOD	MALE	ADULT	NaN
013V	2015-05-20	JACKS_MIREY	JACKS	0	0	0	0	NaN	NaN	NaN	0.07	0	N	0	N	1.76	NaN	NaN	NaN	NaN	8.1	0.75	FAIR	MALE	ADULT	NaN
036V	2015-07-14	JACKS_MIREY	JACKS	0	0	0	NaN	NaN	NaN	1	0.175	1	P	105.26	N	0	NaN	NaN	NaN	NaN	10.3	0.25	VERY_GOOD	MALE	ADULT	NaN
037V	2015-07-14	JACKS_MIREY	JACKS	0	0	0	0	0	NaN	NaN	0.1	0	N	0	N	4.38	NaN	NaN	NaN	NaN	6.7	0.75	POOR	FEMALE	ADULT	NaN
013V	2015-07-15	JACKS_MIREY	JACKS	0	0	0	NaN	NaN	NaN	0	0.005	0	N	12.02	N	0	NaN	NaN	NaN	NaN	8.7	0.5	GOOD	MALE	ADULT	NaN
041V	2015-07-15	JACKS_MIREY	JACKS	0	0	0	0	NaN	NaN	0	0	0	N	8.8	N	0	NaN	NaN	NaN	NaN	8.7	0.5	FAIR	FEMALE	ADULT	NaN
036V	2015-10-13	JACKS_MIREY	JACKS	0	0	0	NaN	0	NaN	0	0.03	1	N	6.86	N	4.13	NaN	NaN	NaN	NaN	12.8	0.25	VERY_GOOD	MALE	ADULT	NaN
041V	2015-10-13	JACKS_MIREY	JACKS	0	0	0	0	0	NaN	0	-0.005	0	N	0	N	42.5	NaN	NaN	NaN	NaN	10.9	0.75	VERY_GOOD	FEMALE	ADULT	NaN
010V	2015-10-14	JACKS_MIREY	JACKS	0	0	0	0	NaN	NaN	1	0.115	0	N	1.25	N	0	NaN	NaN	NaN	NaN	15.2	0.25	VERY_GOOD	MALE	ADULT	NaN
009V	2015-05-20	JUNCTION	JUNCTION	0	0	0	0	NaN	NaN	0	0.015	1	N	0	N	0	NaN	NaN	NaN	NaN	8.1	0.75	FAIR	FEMALE	ADULT	NaN
011V	2015-05-20	JUNCTION	JUNCTION	0	0	0	0	NaN	NaN	0	0.005	0	N	0	N	2.07	NaN	NaN	NaN	NaN	7.6	0.75	FAIR	FEMALE	ADULT	NaN
014V	2015-05-20	JUNCTION	JUNCTION	0	0	0	0	NaN	NaN	1	0.145	1	P	75.86	N	0	NaN	NaN	NaN	NaN	7.2	0.5	FAIR	FEMALE	ADULT	NaN
009V	2015-07-14	JUNCTION	JUNCTION	0	0	0	0	0	NaN	0	0.015	1	N	0	N	0	NaN	NaN	NaN	NaN	7.7	0.75	FAIR	FEMALE	ADULT	NaN
011V	2015-07-14	JUNCTION	JUNCTION	0	0	0	0	NaN	NaN	0	0.01	0	N	0	N	6.29	NaN	NaN	NaN	NaN	6.8	0.5	FAIR	FEMALE	ADULT	NaN
038V	2015-07-14	JUNCTION	JUNCTION	0	0	0	0	0	NaN	1	0.145	1	N	0	N	0	NaN	NaN	NaN	NaN	8.1	0.25	FAIR	MALE	ADULT	NaN
008A	2014-06-03	KENNEL	KENNEL	0	0	0	0	0	NaN	0	0	0	N	0	N	0	N	58.02	N	0	3.9	0	FAIR	MALE	CUB	0
009A	2014-06-03	KENNEL	KENNEL	0	0	0	0	NaN	NaN	0	0	0	N	0	N	6.78	N	67.86	N	0	4.7	0	GOOD	MALE	CUB	0
010P	2014-06-03	KENNEL	KENNEL	0	0	0	0	0	NaN	0	0	0	N	0	N	1.3	N	142.44	N	0	8.8	0.75	POOR	FEMALE	ADULT	6
015P	2014-06-03	KENNEL	KENNEL	0	0	0	0	0	NaN	0	0.005	0	N	0	N	0	N	52.3	N	0	8.8	0.75	POOR	MALE	ADULT	6
009P	2014-06-04	KENNEL	KENNEL	0	0	0	0	0	NaN	0	0	1	N	0	N	0	P	168.93	N	0	8.7	0.75	GOOD	MALE	ADULT	6
013A	2014-06-04	KENNEL	KENNEL	0	0	0	NaN	NaN	NaN	0	-0.005	0	N	0	N	0	N	151.33	N	4.02	3.9	0	GOOD	MALE	CUB	0
008A	2014-08-19	KENNEL	KENNEL	0	0	0	0	0	NaN	0	0	0	N	0	N	31.2	N	40.4	N	0	4.9	0	FAIR	MALE	CUB	0
009A	2014-08-19	KENNEL	KENNEL	0	0	0	0	0	NaN	0	0	0	N	0	P	80.39	N	45.22	N	0	5.8	0	GOOD	MALE	CUB	0
009P	2014-08-19	KENNEL	KENNEL	0	0	0	NaN	0	NaN	0	0	0	N	0	N	0	N	29.54	N	0	7.3	0.5	POOR	MALE	ADULT	6
013A	2014-08-19	KENNEL	KENNEL	0	0	0	0	0	NaN	0	0	0	N	0	P	41.56	N	114.43	N	1.34	5.5	0	GOOD	MALE	CUB	0
051K	2014-08-19	KENNEL	KENNEL	0	0	0	0	0	NaN	0	0.005	0	N	0	P	58.32	N	40.65	N	0	7.8	0.75	FAIR	FEMALE	ADULT	NaN
010P	2014-08-20	KENNEL	KENNEL	0	0	0	0	NaN	NaN	0	0	0	N	0	N	13.13	N	48.25	N	0	8.8	0.75	FAIR	FEMALE	ADULT	6
009P	2014-10-21	KENNEL	KENNEL	0	0	0	0	0	NaN	0	0.01	0	N	1.73	N	0	N	47	N	0	9.5	1	GOOD	MALE	ADULT	6
008A	2014-10-22	KENNEL	KENNEL	0	0	0	NaN	NaN	NaN	0	0.015	0	N	8.76	N	0	N	54.42	N	0	8.6	0.25	GOOD	MALE	CUB	0
015P	2014-10-22	KENNEL	KENNEL	1	0	0	NaN	NaN	1	0	0.035	0	N	0	N	1.65	N	48.9	N	14.01	10.9	0.75	VERY_GOOD	MALE	ADULT	6
008A	2015-01-20	KENNEL	KENNEL	0	0	0	0	0	NaN	0	0	1	N	0	P	213.99	N	47.29	P	33.94	9	0.25	GOOD	MALE	ADULT	1
032N	2015-01-20	KENNEL	KENNEL	0	0	0	NaN	NaN	NaN	0	0.005	0	N	3.28	N	0	N	33.99	P	72.39	11.3	0.5	GOOD	MALE	ADULT	6
008A	2015-06-09	KENNEL	KENNEL	0	0	0	0	NaN	NaN	1	0.73	1	N	17.54	N	0.78	NaN	NaN	NaN	NaN	7.3	0.25	POOR	MALE	ADULT	1
010P	2015-06-09	KENNEL	KENNEL	0	0	0	0	NaN	NaN	0	0.015	0	N	4.22	N	9.65	NaN	NaN	NaN	NaN	8.2	0.75	POOR	FEMALE	ADULT	7
015P	2015-06-09	KENNEL	KENNEL	0	0	0	0	0	NaN	0	0.02	1	N	0.62	N	0	NaN	NaN	NaN	NaN	7.1	0.75	POOR	MALE	ADULT	7
015V	2015-06-09	KENNEL	KENNEL	0	0	0	0	0	NaN	0	0.025	0	N	0	N	0	NaN	NaN	NaN	NaN	3.6	0	FAIR	FEMALE	CUB	0
016V	2015-06-09	KENNEL	KENNEL	0	0	0	NaN	0	NaN	0	-0.01	0	N	10.64	N	0	NaN	NaN	NaN	NaN	3.3	0	FAIR	FEMALE	CUB	0
017V	2015-06-09	KENNEL	KENNEL	0	0	0	0	0	NaN	1	0.475	1	N	2.84	N	0	NaN	NaN	NaN	NaN	4.2	0	GOOD	FEMALE	CUB	0
008A	2015-08-25	KENNEL	KENNEL	1	0	0	NaN	NaN	1	1	0.35	1	P	2117.94	N	12.78	NaN	NaN	NaN	NaN	7.2	0.25	FAIR	MALE	ADULT	1
015V	2015-08-25	KENNEL	KENNEL	0	0	0	0	NaN	NaN	0	0.035	0	N	0	N	0	NaN	NaN	NaN	NaN	5.9	0	GOOD	FEMALE	CUB	0
016V	2015-08-25	KENNEL	KENNEL	0	0	0	0	NaN	NaN	1	0.075	0	N	30.4	N	0	NaN	NaN	NaN	NaN	5.6	0	GOOD	FEMALE	CUB	0
017V	2015-08-25	KENNEL	KENNEL	0	0	0	0	0	NaN	0	0.01	1	N	82.04	N	0	NaN	NaN	NaN	NaN	5.6	0	GOOD	FEMALE	CUB	0
044V	2015-08-25	KENNEL	KENNEL	0	0	0	0	NaN	NaN	1	0.05	1	N	84.3	N	0	NaN	NaN	NaN	NaN	6.4	0	GOOD	MALE	CUB	0
008A	2015-11-10	KENNEL	KENNEL	NaN	NaN	NaN	NaN	NaN	NaN	1	0.59	NaN	P	6531.19	N	0	NaN	NaN	NaN	NaN	9.5	0.25	GOOD	MALE	ADULT	1
015V	2015-11-10	KENNEL	KENNEL	0	0	0	0	NaN	NaN	0	-0.015	NaN	N	0	N	0	NaN	NaN	NaN	NaN	9.6	0.25	VERY_GOOD	FEMALE	CUB	0
016V	2015-11-10	KENNEL	KENNEL	0	0	0	0	0	NaN	1	0.115	NaN	N	0	N	0	NaN	NaN	NaN	NaN	7.6	0.25	GOOD	FEMALE	CUB	0
034A	2014-08-13	LARCH	BOX	0	0	0	NaN	NaN	NaN	0	0	0	N	0	N	6.51	N	28.42	N	0	3.9	0	FAIR	MALE	CUB	0
049B	2014-08-13	LARCH	BOX	0	0	0	NaN	NaN	NaN	0	0.005	1	N	0	N	0	P	173.65	N	0	6.1	1	POOR	FEMALE	ADULT	8
030L	2014-09-23	LARCH	BOX	0	0	0	NaN	0	0	1	0.045	0	N	0	N	0	N	25.53	N	16.48	8.6	0.5	GOOD	MALE	ADULT	3
034A	2014-09-23	LARCH	BOX	0	0	0	NaN	0	NaN	0	0	0	N	17.32	N	0	P	41.46	P	80.05	4.6	0	FAIR	MALE	CUB	0
048A	2014-09-23	LARCH	BOX	0	0	0	0	0	NaN	0	0.01	0	N	0	N	0	N	10.14	N	25.16	5.5	0	FAIR	FEMALE	CUB	0
050A	2014-09-23	LARCH	BOX	0	0	0	NaN	0	NaN	0	-0.005	0	N	8.73	N	0	P	61.53	P	37.32	4.4	0	FAIR	MALE	CUB	0
048A	2014-12-09	LARCH	BOX	0	0	0	0	0	NaN	0	0	0	N	0	N	0	N	45.64	N	0	7	0.25	GOOD	FEMALE	CUB	0
050A	2014-12-09	LARCH	BOX	0	0	0	0	NaN	NaN	0	-0.005	1	N	4.85	N	0	N	46.94	N	0	6.4	0.25	FAIR	MALE	CUB	0
034A	2015-05-20	LARCH	LARCH	0	0	0	NaN	NaN	NaN	NaN	0.035	0	N	9.08	N	0	NaN	NaN	NaN	NaN	7.3	0.25	FAIR	MALE	ADULT	1
048A	2015-05-20	LARCH	LARCH	0	0	0	0	NaN	NaN	0	-0.025	1	N	0	N	0	NaN	NaN	NaN	NaN	6.4	0.25	FAIR	FEMALE	ADULT	1
049B	2015-05-20	LARCH	LARCH	0	0	0	0	NaN	NaN	0	0.005	1	N	40.76	N	0	NaN	NaN	NaN	NaN	6.8	0.75	FAIR	FEMALE	ADULT	9
048A	2015-07-15	LARCH	LARCH	0	0	0	0	0	NaN	0	-0.005	0	N	16.66	N	3.58	NaN	NaN	NaN	NaN	7.3	0.5	FAIR	FEMALE	ADULT	1
048V	2015-10-13	LARCH	LARCH	0	0	0	NaN	0	NaN	0	-0.005	0	N	0	N	1.23	NaN	NaN	NaN	NaN	4.9	0	POOR	MALE	CUB	0
049V	2015-10-13	LARCH	LARCH	0	0	0	0	0	NaN	0	-0.01	0	N	67.24	N	6.04	NaN	NaN	NaN	NaN	5.1	0.25	FAIR	MALE	CUB	0
050A	2015-10-13	LARCH	LARCH	0	0	0	0	0	NaN	0	-0.025	0	N	23.44	N	9.86	NaN	NaN	NaN	NaN	9.5	0.25	GOOD	MALE	ADULT	1
035K	2014-06-24	NETTLE	NETTLE	0	0	0	0	NaN	NaN	0	0	0	N	0	P	30.94	N	40.12	N	0	7.2	0.25	FAIR	FEMALE	ADULT	2
044A	2014-09-09	NETTLE	NETTLE	0	0	0	0	0	NaN	0	0	0	N	3.19	P	210.07	N	124.68	N	0	8.1	NaN	GOOD	FEMALE	CUB	0
047A	2014-09-10	NETTLE	NETTLE	0	0	0	0	NaN	NaN	0	0.005	0	N	0	N	31.88	N	47.38	N	0	6.8	0.25	VERY_GOOD	FEMALE	CUB	0
036K	2014-11-04	NETTLE	NETTLE	0	0	0	0	0	NaN	0	-0.005	0	N	0	N	0	N	25.21	N	0	13.1	0.25	VERY_GOOD	FEMALE	ADULT	2
044A	2014-11-04	NETTLE	NETTLE	0	0	0	0	0	NaN	0	0.01	0	N	1.76	N	12.87	N	34.14	N	0	9.3	0	GOOD	FEMALE	CUB	0
003V	2015-01-27	NETTLE	NETTLE	0	0	0	0	NaN	NaN	0	0	0	N	10.4	N	2.11	N	57.47	N	0	8	0	FAIR	MALE	ADULT	NaN
044A	2015-01-27	NETTLE	NETTLE	0	0	0	0	0	NaN	0	0	0	N	5.35	N	0	N	39.87	N	2.41	7.7	0.25	FAIR	FEMALE	ADULT	1
003V	2015-06-23	NETTLE	NETTLE	0	0	0	NaN	0	NaN	0	-0.01	0	N	0	N	0	NaN	NaN	NaN	NaN	7.1	0.75	POOR	MALE	ADULT	NaN
003V	2015-09-08	NETTLE	NETTLE	0	0	0	NaN	0	NaN	0	0	0	N	0	N	0	NaN	NaN	NaN	NaN	9	0.25	GOOD	MALE	ADULT	NaN
003V	2015-11-25	NETTLE	NETTLE	0	0	0	0	NaN	NaN	0	-0.005	NaN	N	10.61	N	16.17	NaN	NaN	NaN	NaN	10.7	0.25	GOOD	MALE	ADULT	NaN
001P	2014-06-24	OLD_OAK	OLD_OAK	1	0	0	0	1	NaN	1	0.365	1	P	4425.1	P	3822.77	P	5400.59	P	4515.84	6.7	1	POOR	FEMALE	ADULT	NaN
017A	2014-06-24	OLD_OAK	TOP_OAK	0	0	0	0	0	NaN	0	0	0	N	0	P	43.06	N	82.1	N	0	3.3	0	FAIR	FEMALE	CUB	0
053K	2014-06-24	OLD_OAK	TOP_OAK	0	0	0	0	0	NaN	0	0	0	N	0	N	0	N	42.87	N	2.39	9.3	0.25	GOOD	MALE	ADULT	2
054K	2014-06-24	OLD_OAK	OLD_OAK	0	0	0	NaN	0	NaN	0	0.01	1	N	14.36	N	0	N	48.7	N	0	8.2	0.5	FAIR	MALE	ADULT	2
063W	2014-06-24	OLD_OAK	TOP_OAK	0	0	0	0	0	NaN	0	-0.005	0	N	16.64	N	0	N	85.06	N	4.15	10	1	GOOD	MALE	ADULT	9
025A	2014-06-25	OLD_OAK	TOP_OAK	0	0	0	NaN	NaN	NaN	0	-0.005	1	P	12.03	P	103.6	N	44.24	N	0	5.6	0	GOOD	MALE	CUB	0
027A	2014-06-25	OLD_OAK	TOP_OAK	0	0	0	NaN	NaN	NaN	0	0	0	N	4.24	N	44.82	N	43.96	N	4.23	3.7	0	NaN	MALE	CUB	0
017A	2014-09-09	OLD_OAK	OLD_OAK	0	0	0	0	0	NaN	1	0.66	0	P	142.88	N	13.14	P	304.36	N	35.25	5.8	0	VERY_GOOD	FEMALE	CUB	0
025A	2014-09-09	OLD_OAK	OLD_OAK	0	0	0	0	0	NaN	0	0.005	0	N	23.44	P	319.83	N	22.51	P	113.88	7.1	0.25	GOOD	MALE	CUB	0
027A	2014-09-09	OLD_OAK	OLD_OAK	0	0	0	0	0	NaN	0	0	0	N	0	P	78.8	P	95.31	P	100.68	6.6	0.25	FAIR	MALE	CUB	0
054K	2014-09-09	OLD_OAK	OLD_OAK	0	0	0	0	0	NaN	0	0.025	1	N	65.63	N	0	N	42.75	N	0	10.6	0.75	VERY_GOOD	MALE	ADULT	2
017A	2014-11-04	OLD_OAK	OLD_OAK	0	0	0	0	0	NaN	1	0.25	1	N	84.41	N	0	P	234.37	N	13.32	6.9	0	FAIR	FEMALE	CUB	0
025A	2014-11-04	OLD_OAK	OLD_OAK	0	0	0	NaN	0	NaN	0	-0.085	0	N	4.05	N	0	P	101.14	P	86.27	8.1	0	GOOD	MALE	CUB	0
027A	2014-11-04	OLD_OAK	OLD_OAK	0	0	0	0	0	NaN	0	0.01	0	N	0	P	52.85	N	72.72	P	625.05	7.8	0	GOOD	MALE	CUB	0
054K	2014-11-04	OLD_OAK	OLD_OAK	0	0	0	0	0	NaN	0	0.01	1	N	17.63	N	0	N	63.76	P	39.7	12.1	0.25	VERY_GOOD	MALE	ADULT	2
005V	2015-01-27	OLD_OAK	OLD_OAK	0	0	0	0	0	NaN	0	0	0	N	0	N	0	N	40.61	N	0	7.5	0	GOOD	FEMALE	ADULT	NaN
017A	2015-01-27	OLD_OAK	OLD_OAK	0	0	0	0	0	NaN	0	0.035	1	N	25.91	N	0	P	99.34	N	0	7.5	0	VERY_GOOD	FEMALE	ADULT	1
025A	2015-01-27	OLD_OAK	OLD_OAK	0	0	0	NaN	0	NaN	0	0.02	0	N	2.49	N	0	N	41.27	N	0	8.2	0.25	GOOD	MALE	ADULT	1
027A	2015-01-27	OLD_OAK	OLD_OAK	0	0	0	NaN	0	NaN	0	0.01	0	N	0	N	0	N	62.81	P	54.67	7.4	0.25	GOOD	MALE	ADULT	1
054K	2015-01-27	OLD_OAK	OLD_OAK	0	0	0	NaN	NaN	NaN	0	0.005	1	N	26.8	N	8.36	N	51.49	N	24.49	10	0.5	VERY_GOOD	MALE	ADULT	3
029N	2015-01-28	OLD_OAK	OLD_OAK	0	0	0	NaN	0	NaN	0	0	0	N	0	N	9.03	N	42.85	N	0	10.7	0.75	GOOD	MALE	ADULT	6
005V	2015-06-23	OLD_OAK	OLD_OAK	0	0	0	0	0	NaN	0	-0.01	0	N	0	N	0	NaN	NaN	NaN	NaN	6.2	0.5	POOR	FEMALE	ADULT	NaN
017A	2015-06-23	OLD_OAK	TOP_OAK	0	0	0	0	0	NaN	1	0.465	1	N	4.41	N	0	NaN	NaN	NaN	NaN	6.1	0.25	POOR	FEMALE	ADULT	1
025A	2015-06-23	OLD_OAK	OLD_OAK	0	0	0	0	0	NaN	1	0.71	1	N	9.05	N	0	NaN	NaN	NaN	NaN	7.5	0.25	FAIR	MALE	ADULT	1
027A	2015-06-23	OLD_OAK	OLD_OAK	0	0	0	0	0	NaN	0	-0.005	0	N	0	N	5.02	NaN	NaN	NaN	NaN	6.9	NaN	POOR	MALE	ADULT	1
032N	2015-06-23	OLD_OAK	TOP_OAK	0	0	0	0	0	NaN	0	-0.01	0	N	0	N	0	NaN	NaN	NaN	NaN	7.8	0.75	POOR	MALE	ADULT	6
032V	2015-06-23	OLD_OAK	OLD_OAK	0	0	0	0	0	NaN	0	0.04	0	N	8.63	N	0	NaN	NaN	NaN	NaN	3.4	0	FAIR	MALE	CUB	0
035B	2015-06-23	OLD_OAK	OLD_OAK	0	0	0	0	0	NaN	0	-0.065	0	N	0.1	N	0	NaN	NaN	NaN	NaN	6.9	1	FAIR	FEMALE	ADULT	9
054K	2015-06-23	OLD_OAK	OLD_OAK	0	0	0	0	0	NaN	0	0.045	0	N	0	N	0	NaN	NaN	NaN	NaN	7.3	1	POOR	MALE	ADULT	3
053K	2015-06-24	OLD_OAK	TOP_OAK	0	0	0	0	NaN	NaN	0	-0.01	0	P	99.02	N	15.32	NaN	NaN	NaN	NaN	8	0.5	POOR	MALE	ADULT	3
005V	2015-09-08	OLD_OAK	OLD_OAK	0	0	0	0	0	NaN	NaN	NaN	0	N	0	N	8.41	NaN	NaN	NaN	NaN	7.4	0.25	GOOD	FEMALE	ADULT	NaN
025A	2015-09-08	OLD_OAK	OLD_OAK	2	1	0	NaN	1	NaN	1	0.715	1	N	8.78	N	0	NaN	NaN	NaN	NaN	9.1	0.25	GOOD	MALE	ADULT	1
027A	2015-09-08	OLD_OAK	OLD_OAK	0	0	0	NaN	0	NaN	0	0	0	N	2.62	N	0	NaN	NaN	NaN	NaN	9	0.25	GOOD	MALE	ADULT	1
032V	2015-09-08	OLD_OAK	OLD_OAK	0	0	0	0	0	NaN	0	-0.005	0	N	0	N	0	NaN	NaN	NaN	NaN	6.1	0	NaN	MALE	CUB	0
054K	2015-09-08	OLD_OAK	OLD_OAK	0	0	0	0	0	NaN	0	0.01	0	N	0	N	0	NaN	NaN	NaN	NaN	9.2	0.75	GOOD	MALE	ADULT	3
029N	2015-09-09	OLD_OAK	OLD_OAK	0	0	0	NaN	NaN	NaN	0	-0.01	0	N	0	N	0	NaN	NaN	NaN	NaN	10.2	0.75	GOOD	MALE	ADULT	6
047V	2015-09-09	OLD_OAK	OLD_OAK	0	0	0	0	NaN	NaN	NaN	NaN	0	N	0.24	N	0	NaN	NaN	NaN	NaN	4.5	0	FAIR	FEMALE	CUB	0
017A	2015-11-25	OLD_OAK	OLD_OAK	0	0	0	0	NaN	NaN	1	0.18	NaN	N	1.74	N	0	NaN	NaN	NaN	NaN	9.4	0.25	NaN	FEMALE	ADULT	1
025A	2015-11-25	OLD_OAK	OLD_OAK	NaN	NaN	NaN	NaN	NaN	NaN	1	0.08	NaN	P	210	N	0	NaN	NaN	NaN	NaN	11.8	0.25	VERY_GOOD	MALE	ADULT	1
047V	2015-11-25	OLD_OAK	OLD_OAK	0	0	0	0	NaN	NaN	0	0.005	NaN	N	4.51	N	0	NaN	NaN	NaN	NaN	5.8	0	FAIR	FEMALE	CUB	0
054K	2015-11-25	OLD_OAK	OLD_OAK	0	0	0	NaN	NaN	NaN	1	0.095	NaN	N	0	N	0	NaN	NaN	NaN	NaN	10.5	0.5	VERY_GOOD	MALE	ADULT	3
005L	2014-06-24	PARK_MILL	PARK_MILL	0	0	0	0	NaN	NaN	0	0	0	N	0	N	0	N	54.93	N	5.72	8.3	0.5	POOR	FEMALE	ADULT	3
020A	2014-06-24	PARK_MILL	PARK_MILL	0	0	0	0	NaN	NaN	0	0	0	N	0	N	0	N	50.2	N	0	3.4	0	GOOD	FEMALE	CUB	0
023A	2014-06-24	PARK_MILL	PARK_MILL	0	0	0	0	NaN	NaN	0	0	0	P	886.21	N	18.88	P	728.86	N	0	3.2	0	FAIR	MALE	CUB	0
020A	2014-09-09	PARK_MILL	PARK_MILL	0	0	0	0	0	NaN	0	0	0	N	0	N	0	N	45.89	N	0	5.7	0.25	FAIR	FEMALE	CUB	0
005L	2014-09-10	PARK_MILL	PARK_MILL	0	0	0	0	NaN	NaN	0	0.015	0	N	0	N	26.16	P	86.72	N	7.88	10.5	1	GOOD	FEMALE	ADULT	3
020A	2014-11-04	PARK_MILL	PARK_MILL	0	0	0	0	0	NaN	0	0	1	N	0	N	0	N	64.22	N	4.38	8.8	0.25	VERY_GOOD	FEMALE	CUB	0
063Y	2014-11-04	PARK_MILL	PARK_MILL	0	0	0	0	0	0	1	0.1	1	N	31.37	N	0	N	53.33	N	0	10	0.75	VERY_GOOD	MALE	ADULT	7
020A	2015-01-27	PARK_MILL	PARK_MILL	0	0	0	NaN	NaN	NaN	0	0	0	N	0	N	0	N	64.5	N	4.53	8.2	0.5	FAIR	FEMALE	ADULT	1
023A	2015-01-27	PARK_MILL	PARK_MILL	0	0	0	0	0	NaN	0	0.015	1	N	0	N	0	N	27.52	N	0	8.1	0.25	GOOD	MALE	ADULT	1
042E	2015-01-27	PARK_MILL	PARK_MILL	0	0	0	NaN	NaN	NaN	0	0	0	N	8.54	N	0	N	50.85	P	60.05	10.3	0.25	GOOD	MALE	ADULT	2
020A	2015-06-23	PARK_MILL	PARK_MILL	0	0	0	0	NaN	NaN	0	-0.025	0	N	0	N	0	NaN	NaN	NaN	NaN	7.4	0.25	POOR	FEMALE	ADULT	1
023A	2015-06-23	PARK_MILL	PARK_MILL	0	0	0	NaN	0	NaN	0	0.005	NaN	N	0	N	0	NaN	NaN	NaN	NaN	7.7	0.75	POOR	MALE	ADULT	1
063Y	2015-06-24	PARK_MILL	PARK_MILL	0	0	0	0	NaN	NaN	1	0.475	1	P	317.35	N	0	NaN	NaN	NaN	NaN	6.6	1	FAIR	MALE	ADULT	8
020A	2015-09-08	PARK_MILL	PARK_MILL	0	0	0	NaN	NaN	NaN	0	-0.025	0	N	0	N	1.77	NaN	NaN	NaN	NaN	9.2	0.25	GOOD	FEMALE	ADULT	1
023A	2015-09-08	PARK_MILL	PARK_MILL	0	0	0	0	NaN	NaN	0	0	0	N	0	N	0	NaN	NaN	NaN	NaN	9	0.5	GOOD	MALE	ADULT	1
052E	2015-09-09	PARK_MILL	PARK_MILL	0	0	0	0	NaN	NaN	0	0.005	1	N	29.61	N	0	NaN	NaN	NaN	NaN	7.5	0.5	FAIR	FEMALE	ADULT	2
022A	2015-11-25	PARK_MILL	PARK_MILL	0	0	0	NaN	NaN	NaN	0	-0.005	NaN	P	101.91	N	2.76	NaN	NaN	NaN	NaN	11.9	0.25	VERY_GOOD	MALE	ADULT	1
023A	2015-11-25	PARK_MILL	PARK_MILL	0	0	0	NaN	NaN	NaN	0	0	NaN	N	3.2	N	0	NaN	NaN	NaN	NaN	14.9	0.5	VERY_GOOD	MALE	ADULT	1
019A	2014-06-24	SCOTLAND_BANK	SCOTLAND_BANK	0	0	0	0	0	NaN	0	0	0	N	0	N	9.56	N	59.47	N	22.3	3.8	0	GOOD	MALE	CUB	0
022A	2014-06-24	SCOTLAND_BANK	SCOTLAND_BANK	0	0	0	0	0	NaN	0	-0.005	1	P	120.39	N	1.22	N	55.2	N	7.91	3.6	0	GOOD	MALE	CUB	0
024B	2014-06-24	SCOTLAND_BANK	SCOTLAND_BANK	0	0	0	NaN	0	NaN	0	0.01	1	P	2825.4	N	44.66	P	1298.76	N	3.96	8	NaN	FAIR	MALE	ADULT	8
019A	2014-09-09	SCOTLAND_BANK	SCOTLAND_BANK	0	0	0	0	0	NaN	0	0.015	0	N	0	N	0.11	N	24.76	N	1.87	6.3	0.25	FAIR	MALE	CUB	0
022A	2014-09-09	SCOTLAND_BANK	SCOTLAND_BANK	0	0	0	0	0	NaN	0	0	1	N	41.11	N	4.5	P	131.43	P	63.25	6.3	0	VERY_GOOD	MALE	CUB	0
042A	2014-09-09	SCOTLAND_BANK	SCOTLAND_BANK	0	0	0	0	0	NaN	0	0	0	N	32.54	N	0	N	87.61	N	0	6.7	0	VERY_GOOD	FEMALE	CUB	0
028K	2014-11-04	SCOTLAND_BANK	SCOTLAND_BANK	0	0	0	0	0	NaN	0	0.045	1	P	3545.13	N	0	P	2332.4	N	0	12.3	0.5	VERY_GOOD	FEMALE	ADULT	NaN
042A	2014-11-04	SCOTLAND_BANK	SCOTLAND_BANK	0	0	0	NaN	0	NaN	0	0	1	N	12.56	N	0.45	P	546.44	P	132.41	9.4	0	GOOD	FEMALE	CUB	0
019A	2014-11-05	SCOTLAND_BANK	SCOTLAND_BANK	0	0	0	0	NaN	NaN	0	0	1	N	0	N	0	N	90.15	P	235.54	7.8	0	GOOD	MALE	CUB	0
019A	2015-01-27	SCOTLAND_BANK	SCOTLAND_BANK	0	0	0	NaN	NaN	NaN	0	0	0	N	0	N	0	N	52.97	N	0	9.4	0.25	GOOD	MALE	ADULT	1
022A	2015-01-27	SCOTLAND_BANK	SCOTLAND_BANK	0	0	0	NaN	0	NaN	0	0.005	1	P	58.24	N	0	P	195.1	P	30.14	8.1	0.25	FAIR	MALE	ADULT	1
042A	2015-01-27	SCOTLAND_BANK	SCOTLAND_BANK	0	0	0	0	0	NaN	0	0	0	N	0	N	0.27	N	29.61	N	33.44	8.1	0	GOOD	FEMALE	ADULT	1
022A	2015-06-23	SCOTLAND_BANK	SCOTLAND_BANK	0	0	0	NaN	0	NaN	0	-0.015	1	N	74.18	N	0	NaN	NaN	NaN	NaN	6.8	NaN	POOR	MALE	ADULT	1
042A	2015-06-23	SCOTLAND_BANK	SCOTLAND_BANK	0	0	0	NaN	NaN	NaN	0	-0.005	0	N	0	N	0	NaN	NaN	NaN	NaN	6.8	0.25	POOR	FEMALE	ADULT	1
019A	2015-06-24	SCOTLAND_BANK	SCOTLAND_BANK	0	0	0	0	NaN	NaN	0	-0.035	0	N	8.65	N	0	NaN	NaN	NaN	NaN	7.2	0.5	POOR	MALE	ADULT	1
022A	2015-09-08	SCOTLAND_BANK	SCOTLAND_BANK	0	0	0	NaN	0	NaN	0	-0.04	1	N	24.74	N	4.33	NaN	NaN	NaN	NaN	8.4	0.25	FAIR	MALE	ADULT	1
028L	2015-09-08	SCOTLAND_BANK	SCOTLAND_BANK	0	0	0	0	0	NaN	0	0	0	N	7.28	N	1.23	NaN	NaN	NaN	NaN	8.8	1	GOOD	MALE	ADULT	4
042A	2015-09-08	SCOTLAND_BANK	SCOTLAND_BANK	0	0	0	0	0	NaN	0	0.005	0	N	9.38	N	0	NaN	NaN	NaN	NaN	8.1	0.25	GOOD	FEMALE	ADULT	1
015E	2014-05-20	SEPTIC_TANK	HUNTING_GATE	1	0	0	0	1	NaN	0	0	1	P	4256.55	N	0.49	P	605.02	N	0	7.1	0.25	POOR	MALE	ADULT	1
023N	2014-05-20	SEPTIC_TANK	BRACKEN	0	0	0	0	NaN	NaN	0	0.01	0	N	0	P	50.5	N	46.25	N	20.7	7.1	0.75	POOR	FEMALE	ADULT	5
037E	2014-05-20	SEPTIC_TANK	HUNTING_GATE	0	0	0	0	0	NaN	0	0.03	1	P	716.28	N	4.42	P	231.08	N	0	7.6	0.25	FAIR	FEMALE	ADULT	1
044E	2014-05-20	SEPTIC_TANK	BRACKEN	0	0	0	0	0	NaN	0	0	0	P	47.56	N	2.56	N	45.57	N	28.04	6.7	0.5	POOR	FEMALE	ADULT	NaN
038E	2014-05-21	SEPTIC_TANK	BRACKEN	1	0	0	NaN	NaN	1	0	0.03	1	P	6560.86	N	0	P	7040.41	N	0	5.7	0.5	POOR	MALE	ADULT	1
037E	2014-08-12	SEPTIC_TANK	LAURELS	0	0	0	0	0	NaN	1	0.11	1	P	500.16	N	9.54	P	456.26	N	0	7.7	0.25	FAIR	FEMALE	ADULT	1
016P	2014-08-13	SEPTIC_TANK	LAURELS	0	0	0	0	NaN	NaN	0	0	0	N	0	N	0	P	117.74	P	125.82	8.9	0.75	FAIR	MALE	ADULT	6
037E	2014-09-23	SEPTIC_TANK	SEPTIC_TANK	0	0	0	NaN	0	NaN	1	0.055	1	N	48.73	N	0	P	1122.14	N	0	8.4	0.25	NaN	FEMALE	ADULT	1
037E	2014-12-09	SEPTIC_TANK	LAURELS	0	0	0	0	NaN	NaN	0	0.015	1	P	77.88	N	0	P	146.4	N	22.82	12.2	NaN	VERY_GOOD	FEMALE	ADULT	1
037E	2015-05-20	SEPTIC_TANK	HUNTING_GATE	0	0	0	0	NaN	NaN	0	-0.105	1	P	387.11	N	31.56	NaN	NaN	NaN	NaN	6.8	0.25	POOR	FEMALE	ADULT	2
003A	2015-07-14	SEPTIC_TANK	HUNTING_GATE	0	0	0	0	0	NaN	0	0.005	0	N	0	N	0	NaN	NaN	NaN	NaN	7.2	0.25	FAIR	FEMALE	ADULT	1
025E	2015-07-15	SEPTIC_TANK	HUNTING_GATE	0	0	0	0	0	NaN	0	0	1	N	0	N	1.39	NaN	NaN	NaN	NaN	8.4	0.25	GOOD	FEMALE	ADULT	2
003A	2015-10-13	SEPTIC_TANK	FERN	0	0	0	0	0	NaN	0	-0.01	0	N	0	N	18.41	NaN	NaN	NaN	NaN	10.2	0.5	VERY_GOOD	FEMALE	ADULT	1
010E	2014-10-21	TOP_SETT	TOP	0	0	0	NaN	0	NaN	0	0.005	1	P	108.86	N	21.2	P	285.73	N	70.76	10.9	0.25	VERY_GOOD	FEMALE	ADULT	1
012A	2014-10-22	TOP_SETT	TOP	0	0	0	NaN	NaN	NaN	1	0.25	1	P	6513.84	N	0	P	6505.91	P	246.05	6.9	0	FAIR	MALE	CUB	0
020V	2015-06-09	TOP_SETT	TOP	0	0	0	0	0	NaN	0	-0.01	1	N	2.42	N	0	NaN	NaN	NaN	NaN	3.8	0	GOOD	FEMALE	CUB	0
035L	2015-06-09	TOP_SETT	TOP	0	0	0	0	0	NaN	NaN	0.035	1	N	0	N	0	NaN	NaN	NaN	NaN	7.4	0.75	POOR	FEMALE	ADULT	4
039A	2015-06-09	TOP_SETT	TOP	0	0	0	0	0	NaN	1	0.38	1	P	4482.72	N	0	NaN	NaN	NaN	NaN	7.4	0.25	GOOD	FEMALE	ADULT	1
024V	2015-11-10	TOP_SETT	TOP	0	0	0	0	0	NaN	0	0.04	NaN	N	0	N	0	NaN	NaN	NaN	NaN	8.6	0.25	VERY_GOOD	MALE	CUB	0
025V	2015-11-10	TOP_SETT	TOP	0	0	0	0	0	NaN	0	-0.025	NaN	N	0	P	41.84	NaN	NaN	NaN	NaN	9.6	0.25	VERY_GOOD	MALE	CUB	0
026V	2015-11-10	TOP_SETT	TOP	0	0	0	0	0	NaN	0	0.01	NaN	N	20.49	N	21.61	NaN	NaN	NaN	NaN	11.5	0.25	VERY_GOOD	MALE	CUB	0
021E	2014-06-24	TRACKSIDE	TRACKSIDE	0	0	0	0	0	NaN	1	0.17	1	P	696.51	N	5.19	P	890.19	N	62.45	7.9	0.5	FAIR	MALE	ADULT	1
022E	2014-06-24	TRACKSIDE	TRACKSIDE	0	0	0	0	0	NaN	1	0.065	1	P	112.29	N	29.7	N	62.24	N	17.05	7.6	0.25	FAIR	MALE	ADULT	1
027E	2014-06-24	TRACKSIDE	OLD_COLE_PARK	0	0	0	0	0	NaN	0	0.005	0	N	0	N	0	N	56.85	N	1.55	7.2	0.25	FAIR	FEMALE	ADULT	1
028F	2014-06-25	TRACKSIDE	OLD_COLE_PARK	0	0	0	0	NaN	NaN	0	0.01	1	P	5471.54	N	0	P	2443.57	N	0	8.3	0.75	POOR	MALE	ADULT	4
027E	2014-09-09	TRACKSIDE	OLD_COLE_PARK	0	0	0	0	0	NaN	0	0.015	0	N	0	N	40.55	N	67.23	N	0	10	0.25	GOOD	FEMALE	ADULT	1
028F	2014-09-09	TRACKSIDE	TRACKSIDE	0	0	0	0	0	NaN	1	0.145	1	P	1236.03	N	0	P	2426.4	N	3.22	10.8	0.75	VERY_GOOD	MALE	ADULT	4
021E	2014-09-10	TRACKSIDE	OLD_COLE_PARK	0	0	0	0	NaN	NaN	1	0.085	1	N	10.75	P	0.66	N	87.7	N	0	11.1	0.5	VERY_GOOD	MALE	ADULT	1
022E	2014-11-04	TRACKSIDE	TRACKSIDE	0	0	0	0	0	NaN	0	0	1	N	13.26	N	0.55	P	315.39	P	60.95	13.3	0.25	VERY_GOOD	MALE	ADULT	1
054A	2014-11-04	TRACKSIDE	OLD_COLE_PARK	0	0	0	0	0	NaN	0	0	1	N	2.36	N	0	P	412.89	P	146.41	7.6	0	GOOD	FEMALE	CUB	0
043A	2014-11-05	TRACKSIDE	TRACKSIDE	0	0	0	0	NaN	NaN	0	-0.005	0	N	39.16	N	0.12	P	377.84	N	36.6	8.9	0.25	GOOD	MALE	CUB	0
022E	2015-01-27	TRACKSIDE	OLD_COLE_PARK	0	0	0	0	0	0	0	0	1	N	20.08	N	15.1	N	59.58	N	0	9.8	0.25	GOOD	MALE	ADULT	2
030E	2014-05-20	WEST	WEST	0	0	0	NaN	NaN	NaN	1	0.28	1	P	109.4	N	9.74	N	81.73	N	0	6.6	0.25	POOR	MALE	ADULT	1
031E	2014-05-21	WEST	WEST	0	0	0	0	NaN	NaN	0	0.01	1	P	91.86	N	26.62	N	91.58	N	0	9.1	0.25	VERY_GOOD	FEMALE	ADULT	1
045B	2014-05-21	WEST	WEST	0	0	0	NaN	NaN	NaN	0	-0.01	0	N	0	N	0	N	75.21	N	0.26	7.8	0.75	FAIR	FEMALE	ADULT	8
030A	2014-08-12	WEST	WEST	0	0	0	NaN	0	NaN	1	0.045	0	N	0	N	0	P	319.12	N	0	4.1	0	FAIR	MALE	CUB	0
030L	2014-08-12	WEST	WEST	0	0	0	NaN	0	NaN	1	0.065	0	N	0	N	0.54	N	129.49	N	69.91	8.1	0.75	FAIR	MALE	ADULT	3
031A	2014-08-12	WEST	WEST	0	0	0	0	0	NaN	0	0.01	1	P	106.67	N	3.21	P	591.17	N	0.66	4.7	0	FAIR	MALE	CUB	0
033A	2014-08-13	WEST	WEST	0	0	0	NaN	NaN	0	NaN	NaN	1	N	4.84	N	14.13	P	240.05	N	0	4.1	0	FAIR	FEMALE	CUB	0
031A	2014-09-23	WEST	WEST	1	0	0	NaN	0	1	1	0.275	1	N	5.03	N	0	N	58.53	N	0	5.9	NaN	NaN	MALE	CUB	0
041L	2014-09-23	WEST	WEST	0	0	0	NaN	0	0	0	0.035	1	P	29.76	N	0	P	329.82	P	132.84	9.2	0.25	GOOD	MALE	ADULT	3
031E	2014-09-24	WEST	WEST	0	0	0	0	0	NaN	0	0.015	1	N	20.21	N	0	P	634.05	P	91.43	11.1	0.25	GOOD	FEMALE	ADULT	1
034A	2014-12-10	WEST	WEST	0	0	0	0	0	NaN	0	0	1	N	0	N	0	N	69.5	N	0	7.4	0.25	GOOD	MALE	CUB	0
007V	2015-05-20	WEST	WEST	0	0	0	NaN	NaN	NaN	1	0.26	1	N	9.72	N	1.15	NaN	NaN	NaN	NaN	8	0.25	FAIR	FEMALE	ADULT	NaN
031E	2015-05-20	WEST	WEST	0	0	0	0	NaN	NaN	1	0.08	1	N	0	N	0	NaN	NaN	NaN	NaN	8.1	0.5	POOR	FEMALE	ADULT	2
035V	2015-07-14	WEST	WEST	0	0	0	0	0	NaN	0	0.02	0	N	0	N	0	NaN	NaN	NaN	NaN	2.8	0	GOOD	FEMALE	CUB	0
045B	2015-07-14	WEST	WEST	0	0	0	0	0	NaN	1	0.1	0	N	6.42	N	0	NaN	NaN	NaN	NaN	6.7	1	FAIR	FEMALE	ADULT	9
049Y	2015-07-14	WEST	WEST	3	1	1	NaN	1	NaN	NaN	NaN	NaN	NaN	NaN	NaN	NaN	NaN	NaN	NaN	NaN	3.7	0.75	POOR	FEMALE	ADULT	8
001E	2015-07-15	WEST	WEST	0	0	0	0	NaN	NaN	0	0.01	0	N	0	N	0	NaN	NaN	NaN	NaN	8.3	0.5	GOOD	FEMALE	ADULT	2
039V	2015-07-15	WEST	WEST	0	0	0	0	0	NaN	0	-0.005	0	N	1.02	N	19.1	NaN	NaN	NaN	NaN	4.2	0	GOOD	MALE	CUB	0
040V	2015-07-15	WEST	WEST	0	0	0	0	NaN	NaN	0	0	0	N	0.62	N	0	NaN	NaN	NaN	NaN	3	0	FAIR	MALE	CUB	0
035V	2015-10-13	WEST	WEST	0	0	0	0	0	NaN	0	0.005	0	N	0.16	N	0	NaN	NaN	NaN	NaN	7.7	0	GOOD	FEMALE	CUB	0
039V	2015-10-13	WEST	WEST	0	0	0	0	0	NaN	1	0.12	1	N	0	N	0	NaN	NaN	NaN	NaN	8.3	0.25	GOOD	MALE	CUB	0
040V	2015-10-13	WEST	WEST	0	0	0	0	0	NaN	1	0.715	1	P	186.83	N	1.35	NaN	NaN	NaN	NaN	5.5	0	FAIR	MALE	CUB	0
039V	2015-12-09	WEST	WEST	0	0	0	0	NaN	NaN	1	0.38	NaN	N	17.44	N	0	NaN	NaN	NaN	NaN	10.3	0.25	GOOD	MALE	CUB	0
040V	2015-12-09	WEST	WEST	0	0	0	0	NaN	0	1	0.375	NaN	P	1574.52	N	0	NaN	NaN	NaN	NaN	7.6	0.25	GOOD	MALE	CUB	0
018A	2014-06-24	WINDSOR_EDGE	WINDSOR_EDGE	0	0	0	0	0	NaN	0	-0.005	1	N	0	N	0	N	58.27	N	0	4.3	0.25	FAIR	MALE	CUB	0
019E	2014-06-24	WINDSOR_EDGE	WINDSOR_EDGE	0	0	0	0	0	NaN	0	-0.005	1	N	0	N	51.15	N	59.44	N	15.2	9.5	0.5	GOOD	FEMALE	ADULT	1
020E	2014-06-24	WINDSOR_EDGE	WINDSOR_EDGE	0	0	0	0	0	NaN	0	-0.01	0	N	0	P	35.58	N	37.62	N	0	9.1	0.5	FAIR	MALE	ADULT	1
024A	2014-06-25	WINDSOR_EDGE	WINDSOR_EDGE	0	0	0	0	0	NaN	0	-0.01	1	P	73.23	N	13.3	N	43.71	N	0	5	0	GOOD	MALE	CUB	0
028A	2014-06-25	WINDSOR_EDGE	WINDSOR_EDGE	0	0	0	0	NaN	NaN	0	0	1	N	0	N	15.98	N	41.47	N	0	4.9	0	GOOD	FEMALE	CUB	0
024A	2014-09-09	WINDSOR_EDGE	WINDSOR_EDGE	0	0	0	0	0	NaN	0	0	0	N	0	N	38.21	N	51.61	N	17.18	6.7	0.25	GOOD	MALE	CUB	0
020E	2014-09-10	WINDSOR_EDGE	WINDSOR_EDGE	0	0	0	0	NaN	NaN	0	0	0	N	0	N	0	N	31.85	N	0	9.1	0.5	GOOD	MALE	ADULT	1
018A	2014-11-04	WINDSOR_EDGE	WINDSOR_EDGE	0	0	0	NaN	NaN	NaN	0	0	0	N	0.4	N	0	N	3.95	P	127	7.2	0	GOOD	MALE	CUB	0
052A	2014-11-04	WINDSOR_EDGE	WINDSOR_EDGE	0	0	0	0	0	NaN	0	-0.005	0	N	0	N	0	P	47.94	P	95.22	9.1	0.25	VERY_GOOD	MALE	CUB	0
018A	2015-06-23	WINDSOR_EDGE	WINDSOR_EDGE	0	0	0	0	0	NaN	0	0	1	N	0	N	0	NaN	NaN	NaN	NaN	7.4	0.25	FAIR	MALE	ADULT	1
019E	2015-06-23	WINDSOR_EDGE	WINDSOR_EDGE	0	0	0	0	0	NaN	0	-1.38778e-17	1	N	5.29	N	0	NaN	NaN	NaN	NaN	8.4	0.25	FAIR	FEMALE	ADULT	2
069P	2015-06-23	WINDSOR_EDGE	WINDSOR_EDGE	0	0	0	0	0	NaN	1	0.46	1	P	6166.13	N	0	NaN	NaN	NaN	NaN	6.1	1	POOR	FEMALE	ADULT	7
052A	2015-06-24	WINDSOR_EDGE	WINDSOR_EDGE	0	0	0	0	NaN	NaN	0	0.005	0	N	3.31	N	0	NaN	NaN	NaN	NaN	7.1	0.25	POOR	MALE	ADULT	1
028A	2015-09-08	WINDSOR_EDGE	WINDSOR_EDGE	0	0	0	0	NaN	NaN	0	-0.03	0	N	0	N	0	NaN	NaN	NaN	NaN	8.1	0.25	FAIR	FEMALE	ADULT	1
045V	2015-09-08	WINDSOR_EDGE	WINDSOR_EDGE	0	0	0	0	NaN	NaN	0	0	0	N	0	N	0	NaN	NaN	NaN	NaN	4.2	0	FAIR	MALE	CUB	0
052A	2015-09-08	WINDSOR_EDGE	WINDSOR_EDGE	0	0	0	0	0	NaN	0	-0.035	0	N	0	N	0	NaN	NaN	NaN	NaN	7.4	0.25	FAIR	MALE	ADULT	1
020L	2015-09-09	WINDSOR_EDGE	WINDSOR_EDGE	0	0	0	NaN	NaN	NaN	0	0	0	N	11.61	N	0	NaN	NaN	NaN	NaN	6.8	0.75	FAIR	FEMALE	ADULT	4
045V	2015-11-25	WINDSOR_EDGE	WINDSOR_EDGE	0	0	0	0	0	NaN	0	0.015	NaN	N	1.4	N	0	NaN	NaN	NaN	NaN	7.9	0.25	GOOD	MALE	CUB	0
050V	2015-11-25	WINDSOR_EDGE	WINDSOR_EDGE	0	0	0	0	NaN	NaN	1	0.165	NaN	N	6.38	N	0	NaN	NaN	NaN	NaN	13.5	0.5	VERY_GOOD	FEMALE	ADULT	NaN
051V	2015-11-25	WINDSOR_EDGE	WINDSOR_EDGE	0	0	0	0	NaN	0	0	0.035	NaN	N	1.02	N	0	NaN	NaN	NaN	NaN	12.6	0.75	VERY_GOOD	FEMALE	ADULT	NaN
011A	2014-06-03	WOOD_FARM	WOOD_FARM	0	0	0	NaN	0	NaN	0	0	0	N	0	N	9.02	N	60.52	N	0	4.9	0	FAIR	MALE	CUB	0
050K	2014-06-04	WOOD_FARM	WOOD_FARM	0	0	0	0	NaN	NaN	0	0	0	N	0	N	7.99	N	45.94	N	2.08	7	0.5	GOOD	FEMALE	ADULT	NaN
011A	2014-08-19	WOOD_FARM	WOOD_FARM	0	0	0	NaN	0	NaN	0	-0.005	0	N	0	P	113.91	N	45.82	N	16.65	5.5	0	FAIR	MALE	CUB	0
021L	2014-08-19	WOOD_FARM	WOOD_FARM	0	0	0	0	0	NaN	0	-0.005	0	N	0	N	0	N	42.03	N	3.61	7.7	0.25	GOOD	MALE	ADULT	3
033E	2014-08-19	WOOD_FARM	WOOD_FARM	0	0	0	0	0	NaN	0	0	0	P	22.61	P	100.2	P	310.08	P	222.23	7.1	0.25	GOOD	FEMALE	ADULT	1
035A	2014-08-19	WOOD_FARM	WOOD_FARM	0	0	0	NaN	0	NaN	0	0.005	0	N	0	P	33.18	N	32.47	N	0	3.9	0	POOR	MALE	CUB	0
036E	2014-08-19	WOOD_FARM	WOOD_FARM	0	0	0	0	0	NaN	0	-0.005	0	N	0	N	7.76	N	191.59	N	41.29	7	0.25	FAIR	MALE	ADULT	1
049E	2014-08-19	WOOD_FARM	WOOD_FARM	0	0	0	NaN	0	NaN	0	-0.01	0	N	0	N	9.64	N	68.43	N	0	6.6	0.25	GOOD	FEMALE	ADULT	1
020L	2014-08-20	WOOD_FARM	WOOD_FARM	0	0	0	0	NaN	NaN	0	0.005	0	N	0	N	0	N	32.17	N	0	6.7	0.5	FAIR	FEMALE	ADULT	3
011A	2014-10-21	WOOD_FARM	WOOD_FARM	0	0	0	NaN	0	NaN	0	0	0	N	0	N	0	N	13.05	P	163.55	8.5	0	GOOD	MALE	CUB	0
035A	2014-10-21	WOOD_FARM	WOOD_FARM	0	0	0	0	0	NaN	0	-0.01	1	N	3.12	N	0	N	37.58	P	469.2	5.3	0.25	FAIR	MALE	CUB	0
036F	2014-10-21	WOOD_FARM	WOOD_FARM	0	0	0	NaN	0	NaN	0	0.005	1	N	0	N	18.44	N	34.34	N	21.73	10.1	0.25	VERY_GOOD	MALE	ADULT	NaN
049E	2014-10-21	WOOD_FARM	WOOD_FARM	0	0	0	0	0	NaN	0	-0.005	0	N	0	N	0	N	63.63	N	0	9	0.25	VERY_GOOD	FEMALE	ADULT	1
020L	2014-10-22	WOOD_FARM	WOOD_FARM	0	0	0	NaN	NaN	NaN	0	0.01	0	N	0	N	0	N	7.8	N	75.9	9.2	0.75	GOOD	FEMALE	ADULT	3
011A	2015-01-20	WOOD_FARM	WOOD_FARM	1	0	1	NaN	0	0	0	-0.01	0	N	0	N	2.57	N	37.33	P	71.66	8.4	0.25	GOOD	MALE	ADULT	1
036E	2015-01-20	WOOD_FARM	WOOD_FARM	0	0	0	NaN	0	NaN	0	0.005	1	N	435.06	N	0	N	50.74	N	0	8.6	0.25	GOOD	MALE	ADULT	2
020L	2015-06-09	WOOD_FARM	WOOD_FARM	0	0	0	0	0	NaN	0	0.005	0	N	0	N	0	NaN	NaN	NaN	NaN	6.8	0.75	FAIR	FEMALE	ADULT	4
035A	2015-06-09	WOOD_FARM	WOOD_FARM	0	0	0	NaN	NaN	NaN	0	-0.005	0	N	0	N	0	NaN	NaN	NaN	NaN	6.5	0.75	POOR	MALE	ADULT	1
050K	2015-06-09	WOOD_FARM	WOOD_FARM	0	0	0	0	NaN	NaN	0	-0.02	0	N	0	N	94.65	NaN	NaN	NaN	NaN	6	0.75	POOR	FEMALE	ADULT	NaN
021L	2015-08-25	WOOD_FARM	WOOD_FARM	0	0	0	NaN	NaN	NaN	0	-0.02	0	N	2.93	N	0	NaN	NaN	NaN	NaN	7.4	0.5	FAIR	MALE	ADULT	4
036E	2015-08-25	WOOD_FARM	WOOD_FARM	0	0	0	NaN	NaN	NaN	NaN	NaN	NaN	NaN	NaN	NaN	NaN	NaN	NaN	NaN	NaN	7.1	0.25	FAIR	MALE	ADULT	2
043V	2015-08-25	WOOD_FARM	WOOD_FARM	0	0	0	0	NaN	NaN	0	-0.005	1	N	0	N	2.45	NaN	NaN	NaN	NaN	5.1	0	GOOD	MALE	CUB	0
049E	2015-11-11	WOOD_FARM	WOOD_FARM	0	0	0	NaN	NaN	NaN	0	0	NaN	N	0	N	10.91	NaN	NaN	NaN	NaN	9.3	0.5	GOOD	FEMALE	ADULT	2
006E	2014-06-03	WOODRUSH	WOODRUSH	0	0	0	0	0	NaN	0	0.005	0	N	0	N	13.31	N	58.99	N	3.05	8	0.25	GOOD	FEMALE	ADULT	1
052K	2014-06-03	WOODRUSH	WOODRUSH	0	0	0	0	0	NaN	0	0.015	0	N	0	N	0	N	34.52	N	0	7.7	0.25	POOR	FEMALE	ADULT	NaN
019L	2014-08-19	WOODRUSH	WOODRUSH	0	0	0	NaN	0	NaN	0	0	0	N	35.11	N	23.66	P	374.42	N	28.08	9.5	0.25	GOOD	MALE	ADULT	3
036A	2014-08-19	WOODRUSH	WOODRUSH	0	0	0	0	0	NaN	0	0	0	N	0	N	2.24	N	33.1	N	30.22	6.4	0	GOOD	MALE	CUB	0
037A	2014-08-19	WOODRUSH	WOODRUSH	0	0	0	0	0	NaN	0	-0.005	0	N	0	P	80.7	N	31.2	N	0	5.5	0.25	FAIR	MALE	CUB	0
006E	2014-08-20	WOODRUSH	WOODRUSH	0	0	0	0	0	NaN	0	0	0	N	0	N	0	N	34.9	N	0	7.6	0.25	GOOD	FEMALE	ADULT	1
040A	2014-08-20	WOODRUSH	WOODRUSH	0	0	0	0	NaN	NaN	0	-0.01	0	N	0	N	0	N	48.04	N	0	7.9	0.25	GOOD	FEMALE	ADULT	NaN
051A	2014-10-21	WOODRUSH	WOODRUSH	0	0	0	NaN	0	NaN	NaN	NaN	0	N	0	N	0	NaN	NaN	NaN	NaN	8.4	0	GOOD	MALE	CUB	0
018V	2015-06-09	WOODRUSH	WOODRUSH	0	0	0	0	NaN	NaN	0	1.38778e-17	0	N	0	N	0	NaN	NaN	NaN	NaN	4.7	0	GOOD	FEMALE	CUB	0
019V	2015-06-09	WOODRUSH	WOODRUSH	0	0	0	0	0	NaN	0	-0.01	0	N	4.65	N	0	NaN	NaN	NaN	NaN	4.2	0	GOOD	MALE	CUB	0
022V	2015-06-09	WOODRUSH	WOODRUSH	0	0	0	0	0	NaN	0	-0.01	0	N	0.6	N	0	NaN	NaN	NaN	NaN	4.4	0	FAIR	MALE	CUB	0
040A	2015-06-09	WOODRUSH	WOODRUSH	0	0	0	0	0	NaN	0	-0.045	0	N	0	N	14.05	NaN	NaN	NaN	NaN	7.1	0.5	FAIR	FEMALE	ADULT	NaN
051A	2015-06-09	WOODRUSH	WOODRUSH	0	0	0	0	0	NaN	0	0.04	0	N	0	N	16.65	NaN	NaN	NaN	NaN	8.5	0.25	FAIR	MALE	ADULT	1
042V	2015-08-25	WOODRUSH	WOODRUSH	0	0	0	0	0	NaN	0	0	0	N	0	N	0	NaN	NaN	NaN	NaN	7.3	0.25	FAIR	FEMALE	CUB	0
004E	2014-06-03	WYCH_ELM	WYCH_ELM	0	0	0	0	0	NaN	0	0	0	N	0	N	21.31	N	47.41	N	0	10.3	0.25	GOOD	MALE	ADULT	1
010E	2014-06-03	WYCH_ELM	WYCH_ELM	0	0	0	0	0	NaN	1	0.46	1	P	193.12	N	20.68	P	433.99	N	0	8.2	0.25	GOOD	FEMALE	ADULT	1
013E	2014-06-03	WYCH_ELM	WYCH_ELM	0	0	0	0	0	NaN	0	0	0	N	0	N	7.8	N	58.75	N	6.61	8.1	0.25	FAIR	FEMALE	ADULT	1
024Y	2014-08-14	WYCH_ELM	NaN	0	0	0	NaN	NaN	NaN	0	0.005	1	P	317.4	N	0	N	82.83	N	0	9.3	0.75	GOOD	MALE	ADULT	7
010E	2014-08-19	WYCH_ELM	WYCH_ELM	0	0	0	0	0	NaN	1	0.075	1	P	154.87	P	37.03	P	771.58	P	308.5	8.1	0.5	FAIR	FEMALE	ADULT	1
012A	2014-08-19	WYCH_ELM	POPLAR	1	0	0	0	0	1	1	0.195	1	P	5536.19	N	4.98	P	6029.43	N	0	6.2	0.25	FAIR	MALE	CUB	0
015P	2014-08-19	WYCH_ELM	POPLAR	0	0	0	NaN	0	NaN	0	0	0	N	0	N	10.49	N	69.99	N	0	7.8	0.5	FAIR	MALE	ADULT	6
038A	2014-08-19	WYCH_ELM	POPLAR	0	0	0	NaN	NaN	NaN	0	0.01	0	N	0	P	35.45	N	58.24	N	32.92	12.2	0.5	VERY_GOOD	MALE	ADULT	NaN
039A	2014-08-19	WYCH_ELM	WYCH_ELM	1	0	0	0	0	1	1	0.345	1	P	4027.64	N	0	P	6010.6	N	38.66	5.3	0	FAIR	FEMALE	CUB	0
053K	2014-08-19	WYCH_ELM	POPLAR	0	0	0	0	0	NaN	0	0	0	N	0	N	31.2	N	36.44	N	7.86	10.9	0.5	VERY_GOOD	MALE	ADULT	2
041A	2014-08-20	WYCH_ELM	POPLAR	0	0	0	NaN	NaN	NaN	0	-0.005	0	N	0	N	7.65	N	35.02	N	0	12.2	0.25	VERY_GOOD	MALE	ADULT	NaN
038A	2014-10-21	WYCH_ELM	POPLAR	0	0	0	NaN	0	NaN	0	0.015	0	N	40.63	N	0	N	66.15	N	0	11.8	0.5	VERY_GOOD	MALE	ADULT	NaN
053K	2014-10-21	WYCH_ELM	WYCH_ELM	0	0	0	NaN	0	0	0	0.005	0	N	0	N	0	N	15.86	N	29.15	9.8	0.25	GOOD	MALE	ADULT	2
013E	2014-10-22	WYCH_ELM	POPLAR	0	0	0	NaN	NaN	NaN	0	0.015	0	N	0	N	0	N	34.84	N	14.72	10.7	0.5	VERY_GOOD	FEMALE	ADULT	1
013E	2015-06-09	WYCH_ELM	POPLAR	0	0	0	NaN	0	NaN	0	0	0	N	0	N	0	NaN	NaN	NaN	NaN	7.2	0.25	FAIR	FEMALE	ADULT	2
053K	2015-06-09	WYCH_ELM	POPLAR	0	0	0	0	0	NaN	0	0.005	1	N	0	N	0	NaN	NaN	NaN	NaN	8.7	0.75	FAIR	MALE	ADULT	3
028V	2015-06-10	WYCH_ELM	POPLAR	0	0	0	0	NaN	NaN	0	-0.015	0	N	0	N	0	NaN	NaN	NaN	NaN	10	0.5	GOOD	MALE	ADULT	NaN
051K	2015-06-10	WYCH_ELM	WYCH_ELM	0	0	0	NaN	NaN	NaN	0	-0.005	0	N	0	N	0	NaN	NaN	NaN	NaN	7.6	0.75	FAIR	FEMALE	ADULT	NaN
001K	2014-06-03	YEW	YEW	0	0	0	0	0	NaN	1	0.085	1	N	0	N	18.63	N	291.8	N	85.82	8.1	0.75	POOR	MALE	ADULT	NaN
012A	2014-06-04	YEW	YEW	0	0	0	NaN	NaN	NaN	0	0	0	N	0	N	12.35	N	63.47	N	7.61	5.2	0	GOOD	MALE	CUB	0
013E	2014-08-19	YEW	YEW	0	0	0	0	0	NaN	0	0	0	N	6.05	N	7.54	N	72.94	N	0	8	0.5	FAIR	FEMALE	ADULT	1
019P	2014-08-19	YEW	TAXUS	0	0	0	0	0	NaN	0	0.03	1	N	0	N	0	P	197.74	N	17.84	8.1	0.75	FAIR	FEMALE	ADULT	6
038A	2015-01-20	YEW	YEW	0	0	0	NaN	NaN	NaN	0	0	0	N	0	N	8.83	N	46.63	N	0	12.2	0.5	VERY_GOOD	MALE	ADULT	NaN
010E	2015-06-09	YEW	TAXUS	0	0	0	0	NaN	NaN	0	0.005	1	N	0	N	0	NaN	NaN	NaN	NaN	7.7	0.5	FAIR	FEMALE	ADULT	2
019P	2015-06-09	YEW	TAXUS	0	0	0	0	NaN	NaN	1	0.125	1	P	1122.44	N	0	NaN	NaN	NaN	NaN	8.1	0.75	GOOD	FEMALE	ADULT	7
021V	2015-06-09	YEW	YEW	0	0	0	0	0	NaN	1	0.085	1	N	25.2	N	0	NaN	NaN	NaN	NaN	8.4	0.25	FAIR	MALE	ADULT	NaN
023V	2015-06-09	YEW	YEW	0	0	0	0	NaN	NaN	0	-0.025	0	N	0	N	0	NaN	NaN	NaN	NaN	9.5	0.25	GOOD	MALE	ADULT	NaN
024V	2015-06-09	YEW	TAXUS	0	0	0	0	0	NaN	0	-0.025	0	N	0	N	0	NaN	NaN	NaN	NaN	3.2	0	GOOD	MALE	CUB	0
025V	2015-06-09	YEW	TAXUS	0	0	0	0	NaN	NaN	0	0.005	0	N	0	N	0	NaN	NaN	NaN	NaN	3.3	0	GOOD	MALE	CUB	0
026V	2015-06-09	YEW	TAXUS	0	0	0	0	0	NaN	NaN	0.04	1	N	10.66	N	0	NaN	NaN	NaN	NaN	4.3	0	GOOD	MALE	CUB	0
027V	2015-06-09	YEW	TAXUS	0	0	0	0	0	NaN	0	0.025	1	N	44.12	N	6.37	NaN	NaN	NaN	NaN	3.5	0	FAIR	MALE	CUB	0
038A	2015-06-09	YEW	YEW	0	0	0	0	0	NaN	0	0.005	0	N	0	N	0	NaN	NaN	NaN	NaN	9.7	0.5	VERY_GOOD	MALE	ADULT	NaN
029V	2015-06-10	YEW	YEW	0	0	0	0	NaN	NaN	0	-0.015	0	N	0	N	0.07	NaN	NaN	NaN	NaN	3.1	0	FAIR	FEMALE	CUB	0
021V	2015-08-25	YEW	YEW	0	0	0	NaN	NaN	NaN	1	0.05	0	N	17.99	N	0	NaN	NaN	NaN	NaN	9.5	0.25	GOOD	MALE	ADULT	NaN
023V	2015-08-25	YEW	TAXUS	0	0	0	NaN	NaN	NaN	0	0.015	0	N	26.14	N	0	NaN	NaN	NaN	NaN	9.9	0.5	VERY_GOOD	MALE	ADULT	NaN
024V	2015-08-25	YEW	YEW	0	0	0	0	NaN	NaN	0	-0.005	0	N	0	N	0.97	NaN	NaN	NaN	NaN	4.8	0	FAIR	MALE	CUB	0
025V	2015-08-25	YEW	YEW	0	0	0	0	0	NaN	0	0	0	N	0	N	1.19	NaN	NaN	NaN	NaN	5.1	0.25	FAIR	MALE	CUB	0
029V	2015-08-25	YEW	YEW	0	0	0	NaN	NaN	NaN	0	0.01	0	N	5.49	N	0	NaN	NaN	NaN	NaN	4.4	0	FAIR	FEMALE	CUB	0
021V	2015-11-10	YEW	YEW	0	0	0	NaN	0	NaN	1	0.165	NaN	N	19.23	N	5.17	NaN	NaN	NaN	NaN	13.2	0.5	GOOD	MALE	ADULT	NaN
023V	2015-11-11	YEW	YEW	0	0	0	NaN	NaN	0	NaN	NaN	NaN	N	0	N	88.04	NaN	NaN	NaN	NaN	12.6	0.75	GOOD	MALE	ADULT	NaN

## Sheet: WP 4 test
year	cult_wp	gamma	DPPserum1	DPPserum1_continuous	DPPserum2	DPPserum2_continuous	DPPwb1	DPPwb1_continuous	DPPwb2	DPPwb2_continuous
2014	0	0	1	73.23	0	13.3	0	43.71	0	0
2014	0	0	1	12.03	1	103.6	0	44.24	0	0
2014	0	0	0	0	1	71.05	0	74.53	0	0
2014	0	0	0	4.24	0	44.82	0	43.96	0	4.23
2014	0	0	0	0	0	15.98	0	41.47	0	0
2014	0	0	1	5471.54	0	0	1	2443.57	0	0
2014	0	0	0	0	1	42.95	0	45.03	0	0
2014	1	0	1	2225.52	0	0	1	1176.74	0	0
2014	0	0	0	0	1	94.29	0	48.45	0	5.32
2014	0	1	1	5770.87	0	16.32	1	5321.48	0	0
2014	1	1	0	0	0	42.42	1	120.36	1	448.87
2014	0	0	0	0	0	0	1	117.74	1	125.82
2014	0	0	0	0	0	6.51	0	28.42	0	0
2014	0	0	0	0	0	0	1	173.65	0	0
2014	0	0	1	317.4	0	0	0	82.83	0	0
2014	0	0	0	0	0	31.2	0	40.4	0	0
2014	0	0	0	0	1	80.39	0	45.22	0	0
2014	0	0	0	0	0	0	0	29.54	0	0
2014	0	0	0	8.98	0	0	1	411.68	0	25.44
2014	0	1	1	154.87	1	37.03	1	771.58	1	308.5
2014	0	0	0	0	1	113.91	0	45.82	0	16.65
2014	1	1	1	5536.19	0	4.98	1	6029.43	0	0
2014	0	0	0	0	1	41.56	0	114.43	0	1.34
2014	0	0	0	6.05	0	7.54	0	72.94	0	0
2014	0	0	0	0	0	10.49	0	69.99	0	0
2014	0	0	0	35.11	0	23.66	1	374.42	0	28.08
2014	0	0	0	0	0	0	1	197.74	0	17.84
2014	0	0	0	0	0	0	0	42.03	0	3.61
2014	0	0	1	22.61	1	100.2	1	310.08	1	222.23
2014	0	0	0	0	1	33.18	0	32.47	0	0
2014	0	0	0	0	0	2.24	0	33.1	0	30.22
2014	0	0	0	0	0	7.76	0	191.59	0	41.29
2014	0	0	0	0	1	80.7	0	31.2	0	0
2014	0	0	0	0	1	35.45	0	58.24	0	32.92
2014	1	1	1	4027.64	0	0	1	6010.6	0	38.66
2014	0	0	0	0	0	9.64	0	68.43	0	0
2014	0	0	0	0	1	58.32	0	40.65	0	0
2014	0	0	0	0	0	31.2	0	36.44	0	7.86
2014	0	0	0	0	0	0	0	34.9	0	0
2014	1	1	1	6399.3	0	5.92	1	6551.8	1	727.02
2014	0	0	0	0	0	13.13	0	48.25	0	0
2014	0	0	0	0	0	0	0	32.17	0	0
2014	0	0	0	0	0	0	0	48.04	0	0
2014	0	0	0	0	0	7.65	0	35.02	0	0
2014	0	1	0	0	0	18.63	0	291.8	0	85.82
2014	0	0	0	0	0	21.31	0	47.41	0	0
2014	0	0	0	0	0	13.31	0	58.99	0	3.05
2014	0	0	0	0	0	0	0	58.02	0	0
2014	0	0	0	0	0	6.78	0	67.86	0	0
2014	0	0	0	0	0	0	0	33.63	0	0
2014	0	1	1	193.12	0	20.68	1	433.99	0	0
2014	0	0	0	0	0	1.3	0	142.44	0	0
2014	0	0	0	0	0	9.02	0	60.52	0	0
2014	0	0	0	0	0	7.8	0	58.75	0	6.61
2014	0	0	0	0	0	0	0	52.3	0	0
2014	0	0	0	0	0	0	0	41.48	0	0
2014	0	0	0	0	0	0	0	34.52	0	0
2014	0	0	0	0	0	0	1	168.93	0	0
2014	0	0	0	0	0	12.35	0	63.47	0	7.61
2014	0	0	0	0	0	0	0	151.33	0	4.02
2014	0	0	0	0	0	0	0	43.65	0	2.52
2014	0	0	0	0	0	7.99	0	45.94	0	2.08
2014	0	0	1	195.02	0	2.46	1	434.43	1	26.61
2014	0	0	0	0	0	0	0	40.7	1	30.85
2014	0	0	0	0	0	2.78	1	269.75	0	12.18
2014	0	1	0	84.41	0	0	1	234.37	0	13.32
2014	0	0	0	0.4	0	0	0	3.95	1	127
2014	0	0	0	0	0	0	0	64.22	0	4.38
2014	0	0	0	13.26	0	0.55	1	315.39	1	60.95
2014	0	0	0	4.05	0	0	1	101.14	1	86.27
2014	0	0	0	6.16	0	11.38	0	2.54	1	198.88
2014	0	0	0	0	1	52.85	0	72.72	1	625.05
2014	0	0	1	3545.13	0	0	1	2332.4	0	0
2014	0	0	0	0	0	0	0	91.75	0	16.81
2014	0	0	0	0	0	0	0	25.21	0	0
2014	1	1	1	3414.06	0	0	1	3830.29	0	0.62
2014	0	0	0	12.56	0	0.45	1	546.44	1	132.41
2014	0	0	0	1.76	0	12.87	0	34.14	0	0
2014	0	0	0	5.56	0	0	0	20.29	1	21.53
2014	0	0	0	0	0	0	1	47.94	1	95.22
2014	0	0	0	40.72	0	2.89	1	331.32	1	56.93
2014	0	0	0	2.36	0	0	1	412.89	1	146.41
2014	0	0	0	17.63	0	0	0	63.76	1	39.7
2014	0	0	0	0	0	0	0	41.7	0	22.53
2014	0	1	0	31.37	0	0	0	53.33	0	0
2014	0	0	0	0	0	0	0	46.51	0	0
2014	0	0	0	0	0	0	0	90.15	1	235.54
2014	0	1	1	6680.41	0	0	1	6588.81	0	0
2014	0	0	0	39.16	0	0.12	1	377.84	0	36.6
2014	0	0	0	0	0	0	0	64.22	0	12.36
2014	0	1	1	142.88	0	13.14	1	304.36	0	35.25
2014	0	0	0	0	0	0.11	0	24.76	0	1.87
2014	0	0	0	0	0	0	0	45.89	0	0
2014	0	1	0	0	1	53.67	0	34.92	0	0
2014	0	0	0	41.11	0	4.5	1	131.43	1	63.25
2014	0	0	0	0	0	38.21	0	51.61	0	17.18
2014	0	0	0	23.44	1	319.83	0	22.51	1	113.88
2014	0	0	0	0	0	15.66	0	44.72	0	40.61
2014	0	0	0	0	1	78.8	1	95.31	1	100.68
2014	0	0	0	0	0	40.55	0	67.23	0	0
2014	0	1	1	1236.03	0	0	1	2426.4	0	3.22
2014	0	0	0	0	1	230.46	0	82.9	1	356.61
2014	1	1	1	969.48	0	0	1	3627.29	0	31.54
2014	0	1	0	0	0	0	0	37.61	0	0.98
2014	1	1	1	1748.44	0	6.52	1	2276.11	0	0
2014	0	1	1	37.8	0	7.14	1	206.58	1	76.03
2014	0	0	0	32.54	0	0	0	87.61	0	0
2014	0	0	0	0	0	0	0	51.74	0	2.38
2014	0	0	0	3.19	1	210.07	0	124.68	0	0
2014	0	0	0	0	0	0	0	118.84	0	33.48
2014	0	0	0	0	0	32.4	0	26.33	0	40.8
2014	0	0	0	65.63	0	0	0	42.75	0	0
2014	0	0	0	0	0	0	0	60.23	1	91.59
2014	0	0	0	59.56	0	2.51	0	56.9	0	0
2014	0	0	1	77.88	0	0	1	146.4	0	22.82
2014	0	0	0	0	0	0	0	45.64	0	0
2014	0	0	0	4.85	0	0	0	46.94	0	0
2014	0	0	0	0	0	20.04	0	44.57	0	0
2014	0	0	0	0	0	26.16	1	86.72	0	7.88
2014	0	0	0	0	0	0	0	31.85	0	0
2014	0	1	0	10.75	1	0.66	0	87.7	0	0
2014	0	1	1	182.38	0	0	1	1806.43	0	0
2014	0	0	0	0	0	10.17	0	27.81	0	0
2014	0	0	0	0	0	31.88	0	47.38	0	0
2014	1	1	1	176.11	0	15.82	1	300.76	0	0
2014	0	0	0	0	0	0	0	67.82	0	0
2014	0	0	0	2.26	0	0	1	339.25	0	8.77
2014	0	0	0	0	0	3.11	1	125.32	1	80.04
2014	0	0	0	0	0	0	0	69.5	0	0
2014	0	0	0	0	0	10.94	0	30.22	0	10.12
2014	1	1	1	6592.13	0	0	1	6862.15	0	0
2014	0	0	0	0	1	94.76	0	45.76	0	20.9
2014	0	0	0	0	0	8.5	0	42.12	0	0
2014	0	0	0	0	0	15.9	0	56.37	0	0.61
2014	0	0	0	0	0	0	0	32.96	0	0
2014	0	1	0	0	0	17.07	1	717.83	0	14.24
2014	0	0	0	0	0	17.61	0	27.9	0	0
2014	1	0	1	268.75	0	0	1	594.91	0	0
2014	0	1	0	0	0	0	1	319.12	0	0
2014	0	1	0	0	0	0.54	0	129.49	0	69.91
2014	0	0	1	106.67	0	3.21	1	591.17	0	0.66
2014	0	0	0	0	0	9.38	0	37.28	0	2.97
2014	0	1	1	500.16	0	9.54	1	456.26	0	0
2014	0	0	0	1.73	0	0	0	47	0	0
2014	0	0	1	108.86	0	21.2	1	285.73	0	70.76
2014	0	0	0	0	0	0	0	13.05	1	163.55
2014	0	0	0	3.12	0	0	0	37.58	1	469.2
2014	0	0	0	0	0	18.44	0	34.34	0	21.73
2014	0	0	0	40.63	0	0	0	66.15	0	0
2014	0	0	0	0	0	1.06	0	38.76	0	0
2014	0	0	0	0	0	0	0	63.63	0	0
2014	0	0	0	0	0	0	0	15.86	0	29.15
2014	0	0	0	8.76	0	0	0	54.42	0	0
2014	0	1	1	6513.84	0	0	1	6505.91	1	246.05
2014	0	0	0	0	0	0	0	34.84	0	14.72
2014	1	0	0	0	0	1.65	0	48.9	0	14.01
2014	0	0	0	0	0	0	0	7.8	0	75.9
2014	0	1	0	0	0	0	1	139.42	1	115.18
2014	0	0	0	0	0	5.41	0	54.62	0	12.2
2014	1	0	0	0	1	156.6	0	67.54	0	0
2014	0	0	0	0	0	3.06	0	78.83	0	0
2014	0	1	1	6321.53	0	0	1	6233.62	0	0
2014	1	0	1	4256.55	0	0.49	1	605.02	0	0
2014	0	0	0	0	1	50.5	0	46.25	0	20.7
2014	0	0	0	0	0	4.22	0	51.88	0	0
2014	0	1	1	527.3	0	0	1	409.82	0	34.73
2014	0	1	1	109.4	0	9.74	0	81.73	0	0
2014	0	0	0	0	1	18.85	0	48.22	0	0
2014	0	0	1	716.28	0	4.42	1	231.08	0	0
2014	0	0	1	47.56	0	2.56	0	45.57	0	28.04
2014	0	0	0	0	0	5.88	1	174.5	0	0
2014	0	0	0	0	1	77.27	0	48.08	0	0
2014	0	0	0	0	0	0	0	50.63	0	0
2014	0	1	1	1186.36	0	38.47	1	460.47	1	139.27
2014	0	0	0	0	0	0	0	52.7	0	0
2014	0	1	0	0	0	0	0	78.32	0	0
2014	0	0	1	91.86	0	26.62	0	91.58	0	0
2014	1	0	1	6560.86	0	0	1	7040.41	0	0
2014	0	0	0	0	0	0	0	75.21	0	0.26
2014	1	1	1	4425.1	1	3822.77	1	5400.59	1	4515.84
2014	0	0	0	0	0	0	0	54.93	0	5.72
2014	0	0	0	0	1	399.5	0	69.83	0	89.73
2014	0	0	0	0	0	0	0	47.24	0	0
2014	0	0	0	0	0	0	0	29.96	0	0
2014	0	0	0	0	1	43.06	0	82.1	0	0
2014	0	0	0	0	0	0	0	58.27	0	0
2014	0	0	0	0	0	9.56	0	59.47	0	22.3
2014	0	0	0	0	0	51.15	0	59.44	0	15.2
2014	0	0	0	0	0	0	0	50.2	0	0
2014	0	0	0	0	1	35.58	0	37.62	0	0
2014	0	0	0	0	0	0	0	40.27	0	1.24
2014	0	1	1	696.51	0	5.19	1	890.19	0	62.45
2014	0	0	1	120.39	0	1.22	0	55.2	0	7.91
2014	0	1	1	112.29	0	29.7	0	62.24	0	17.05
2014	0	0	1	886.21	0	18.88	1	728.86	0	0
2014	0	0	1	2825.4	0	44.66	1	1298.76	0	3.96
2014	0	0	0	0	0	1.49	0	28.61	0	0
2014	0	0	0	0	0	0	0	56.85	0	1.55
2014	0	0	0	0	1	30.94	0	40.12	0	0
2014	0	0	0	0	0	7.9	0	43.75	0	58.9
2014	0	0	0	0	0	4.67	0	29.07	0	0.56
2014	0	0	0	0	0	0	0	61.28	0	0
2014	0	0	0	0	0	0	0	42.87	0	2.39
2014	0	0	0	14.36	0	0	0	48.7	0	0
2014	0	0	0	0	0	4.4	0	57.97	0	0
2014	0	0	0	16.64	0	0	0	85.06	0	4.15
2014	0	0	0	0	0	0	0	49.56	0	0
2014	0	0	0	5.8	0	0	0	20.69	0	6.45
2014	0	0	0	0	0	0	0	7.41	0	0
2014	0	1	1	5942.54	0	0	1	6611.44	0	0
2014	0	0	0	0	0	0	0	76.77	0	0
2014	0	1	0	0	0	0	0	25.53	0	16.48
2014	1	1	0	5.03	0	0	0	58.53	0	0
2014	0	0	0	17.32	0	0	1	41.46	1	80.05
2014	0	1	0	48.73	0	0	1	1122.14	0	0
2014	0	0	1	29.76	0	0	1	329.82	1	132.84
2014	0	0	0	0	0	0	0	10.14	0	25.16
2014	0	0	0	0	0	0	0	115.99	0	0
2014	0	0	0	8.73	0	0	1	61.53	1	37.32
2014	0	0	0	50	0	0	1	423.86	0	0
2014	1	0	1	3036.98	0	0	1	4911.61	0	0
2014	0	0	0	20.21	0	0	1	634.05	1	91.43
2015	0	0	0	0	1	213.99	0	47.29	1	33.94
2015	1	0	0	0	0	2.57	0	37.33	1	71.66
2015	0	0	0	3.28	0	0	0	33.99	1	72.39
2015	0	0	0	435.06	0	0	0	50.74	0	0
2015	0	0	0	0	0	8.83	0	46.63	0	0
2015	0	0	0	0	0	0	0	59.22	0	43.49
2015	0	0	0	0	0	0	0	67.54	0	28.28
2015	0	0	0	15.41	0	0	0	99.68	0	13.47
2015	0	0	0	10.4	0	2.11	0	57.47	0	0
2015	0	0	0	0	0	0	0	40.61	0	0
2015	0	0	0	17.24	0	0	1	282.91	0	25.14
2015	0	0	0	25.91	0	0	1	99.34	0	0
2015	0	0	0	0	0	0	0	52.97	0	0
2015	0	0	0	0	0	0	0	64.5	0	4.53
2015	0	0	0	3.97	0	0	0	56.05	0	0
2015	0	0	1	58.24	0	0	1	195.1	1	30.14
2015	0	0	0	20.08	0	15.1	0	59.58	0	0
2015	0	0	0	0	0	0	0	27.52	0	0
2015	0	0	0	2.49	0	0	0	41.27	0	0
2015	0	0	0	0	0	0	0	24.79	0	6.39
2015	0	0	0	1.39	0	0	0	43.86	0	0
2015	0	0	0	0	0	0	0	62.81	1	54.67
2015	0	0	0	0	0	0.27	0	29.61	0	33.44
2015	0	0	0	8.54	0	0	0	50.85	1	60.05
2015	0	0	0	19.65	0	0	0	77.62	0	1.74
2015	0	0	0	5.35	0	0	0	39.87	0	2.41
2015	0	0	0	0	0	0	0	82.33	0	4.58
2015	0	0	0	26.8	0	8.36	0	51.49	0	24.49
2015	0	0	0	24.21	0	0	0	44.31	0	32.19
2015	0	0	0	0	0	9.03	0	42.85	0	0

## Sheet: WP 3 test
year	cult_wp	gamma	DPPserum1	DPPserum1_continuous	DPPserum2	DPPserum2_continuous
2015	0	0	0	3.31	0	0
2015	0	0	1	99.02	0	15.32
2015	0	0	1	129.58	0	2.22
2015	0	1	1	317.35	0	0
2015	0	0	0	0	0	0
2015	0	0	0	0	0	2.4
2015	0	0	0	0	0	0
2015	0	0	0	0	0	10.95
2015	0	0	0	0	0	0
2015	0	0	0	0	0	6.29
2015	0	0	0	0	0	1.57
2015	0	0	0	7.05	0	0
2015	0	0	0	8.94	0	0
2015	0	0	0	0	0	0
2015	0	1	1	105.26	0	0
2015	0	1	0	0	0	0
2015	0	1	0	6.42	0	0
2015	0	0	0	0	0	0
2015	0	0	0	0	0	0
2015	0	0	0	12.02	0	0
2015	0	0	0	0	0	1.39
2015	0	0	0	1.02	0	19.1
2015	0	0	0	0.62	0	0
2015	0	0	0	8.8	0	0
2015	0	0	0	16.66	0	3.58
2015	1	1	1	2117.94	0	12.78
2015	0	0	0	0	0	0
2015	0	1	0	30.4	0	0
2015	0	0	0	82.04	0	0
2015	0	0	0	2.93	0	0
2015	0	1	0	17.99	0	0
2015	0	0	0	26.14	0	0
2015	0	0	0	0	0	0.97
2015	0	0	0	0	0	1.19
2015	0	0	0	5.49	0	0
2015	0	0	0	4.95	0	0
2015	0	0	0	0	0	0
2015	0	0	0	0	0	0
2015	0	0	0	0	0	1.77
2015	0	0	0	24.74	0	4.33
2015	0	0	0	0	0	0
2015	1	1	0	8.78	0	0
2015	0	0	0	0	0	0
2015	0	0	0	2.62	0	0
2015	0	0	0	0	0	0
2015	0	1	1	1641.34	0	0.47
2015	0	0	0	7.28	0	1.23
2015	0	0	0	0	0	0
2015	0	0	0	0	0	0
2015	0	0	0	9.38	0	0
2015	0	0	0	0	0	0
2015	0	0	0	0	0	0
2015	0	0	0	0	0	0
2015	0	0	0	0	0	0
2015	0	0	0	0	0	0
2015	0	0	0	0	0	0
2015	0	0	0	0	0	0
2015	0	1	0	17.54	0	0.78
2015	0	0	0	14.48	0	2.77
2015	0	0	0	0	0	0
2015	0	0	0	4.22	0	9.65
2015	0	0	0	0	0	0
2015	0	0	0	0.62	0	0
2015	0	0	0	0	0	0
2015	0	0	0	10.64	0	0
2015	0	1	0	2.84	0	0
2015	0	0	0	0	0	0
2015	0	1	1	1122.44	0	0
2015	0	0	0	4.65	0	0
2015	0	0	0	0	0	0
2015	0	0	0	2.42	0	0
2015	0	1	0	25.2	0	0
2015	0	0	0	0.6	0	0
2015	0	0	0	0	0	0
2015	0	0	0	0	0	0
2015	0	0	0	0	0	0
2015	0	0	0	44.12	0	6.37
2015	0	0	0	0	0	0
2015	0	0	0	0	0	0
2015	0	1	1	4482.72	0	0
2015	0	0	0	0	0	14.05
2015	0	0	0	0	0	94.65
2015	0	0	0	0	0	16.65
2015	0	0	0	0	0	0
2015	0	0	0	0	0	0
2015	0	0	0	11.61	0	0
2015	0	0	0	0	0	0
2015	0	0	0	0	0	0
2015	0	0	0	0	0	1.99
2015	0	0	0	29.61	0	0
2015	0	0	0	16.6	0	0
2015	0	1	0	17.44	0	0
2015	0	1	1	1574.52	0	0
2015	0	0	0	0.16	0	0
2015	0	0	0	0	0	0
2015	0	0	0	0	0	0.07
2015	0	0	0	0	0	0
2015	0	0	0	0	0	0
2015	0	1	0	0	0	0
2015	0	1	0	19.23	0	5.17
2015	0	0	0	0	0	0
2015	0	0	0	0	1	41.84
2015	0	0	0	20.49	0	21.61
2015	0	0	0	0	0	10.91
2015	0	0	0	1.85	0	4.08
2015	0	0	0	0	0	18.41
2015	0	0	0	0	0	0
2015	0	0	0	0	0	0
2015	0	0	0	0.16	0	0
2015	0	0	0	6.86	0	4.13
2015	0	1	0	0	0	0
2015	0	1	1	186.83	0	1.35
2015	0	0	0	0	0	42.5
2015	0	0	0	0	0	1.23
2015	0	0	0	0.73	0	0
2015	0	0	0	67.24	0	6.04
2015	0	0	0	23.44	0	9.86
2015	0	1	0	1.25	0	0
2015	0	0	0	6.06	0	0
2015	0	0	0	10.61	0	16.17
2015	0	1	0	1.74	0	0
2015	0	0	1	101.91	0	2.76
2015	0	0	0	3.2	0	0
2015	0	0	0	1.4	0	0
2015	0	0	0	3.92	0	0
2015	0	0	0	4.51	0	0
2015	0	1	0	6.38	0	0
2015	0	0	0	1.02	0	0
2015	0	0	1	160.36	0	0
2015	0	1	0	0	0	0
2015	0	0	0	0	0	0
2015	0	0	0	0	0	9.87
2015	0	0	0	0	0	0
2015	0	0	1	995.45	0	0
2015	0	1	0	9.72	0	1.15
2015	0	0	0	0	0	0
2015	0	0	0	0	0	0
2015	0	0	0	0	0	0
2015	0	0	0	0	0	2.07
2015	0	1	0	42.68	0	0.15
2015	0	0	0	12.87	0	0
2015	0	1	1	75.86	0	0
2015	0	0	0	0	0	0
2015	0	0	0	13.07	0	0
2015	0	1	0	0	0	0
2015	0	1	0	0	0	0
2015	0	0	1	387.11	0	31.56
2015	0	0	0	0	0	0
2015	0	0	0	6.43	0	0
2015	0	0	0	40.76	0	0
2015	0	1	0	5.13	0	0
2015	0	0	0	0	0	7.61
2015	0	0	0	0	0	0
2015	0	0	0	0	0	0
2015	0	1	0	4.41	0	0
2015	0	0	0	0	0	0
2015	0	0	0	5.29	0	0
2015	0	0	0	0	0	0
2015	0	0	0	74.18	0	0
2015	0	1	0	16.22	0	0
2015	0	0	0	0	0	0
2015	0	0	0	0	0	0
2015	0	1	0	9.05	0	0
2015	0	0	0	4.66	0	2.43
2015	0	0	0	0	0	5.02
2015	0	0	0	9.13	0	0
2015	0	0	0	0.38	0	0
2015	0	0	0	0	0	0
2015	0	0	0	8.63	0	0
2015	0	0	0	0.1	0	0
2015	0	0	0	0	0	0
2015	0	0	0	13.22	0	0
2015	0	1	0	4.28	0	0
2015	0	0	0	5.38	0	2.46
2015	0	0	0	0	0	0
2015	0	0	0	0	0	0
2015	0	0	0	13.97	0	0
2015	0	0	0	0	0	0
2015	0	1	1	6166.13	0	0
2015	0	0	0	8.75	0	0
2015	0	0	1	35.07	0	0.88
2015	0	0	0	8.65	0	0
2015	0	0	0	16.32	0	0
2015	0	0	0	12.54	0	0
2015	0	0	0	0	0	0
2015	0	0	0	0	0	2.45
2015	0	1	0	84.3	0	0
