# Supplementary material for: Evaluating sensitivity and specificity of the DPP Vet TB assay in badgers using Bayesian latent class models
Source: PLoS One. 2025 Mar 4;20(3):e0313825. doi: 10.1371/journal.pone.0313825 (PMC11878917; doi:10.1371/journal.pone.0313825)
Supplement: Appendix S5 — (XLSX) [file pone.0313825.s005.xlsx]

## Sheet: NIdataout2015
culture	gamma.result	gamma.diff	DPPlsBand1	DPPlsBand2
0	0	1	0	0
0	0	1	0	0
0	0	1	0	0
0	0	1	0	0
0	0	1	0	0
0	0	1	0	0
0	0	1	0	0
0	0	1	0	0
0	0	1	0	0
0	0	1	0	0
0	0	1	0	0
0	0	1	0	0
0	0	1	0	1
0	0	1	0	0
0	0	1	0	0
0	0	1	0	0
0	0	1	0	0
0	0	1	0	0
0	0	1	0	0
0	0	1	0	0
0	0	1	0	0
0	0	1	0	0
0	0	1	0	0
0	0	1	0	1
0	0	1	0	1
0	0	1	0	0
0	0	1	0	0
0	1	1	0	0
0	1	1	0	0
0	0	1	0	0
0	0	1	0	0
0	0	1	0	0
0	0	1	0	0
0	0	1	0	1
0	0	1	0	0
0	0	1	0	0
0	1	1	0	0
1	1	1	0	0
0	0	1	1	0
0	0	1	0	0
0	0	1	0	0
0	0	1	0	0
0	0	1	0	0
0	0	1	0	0
0	0	1	0	0
0	0	1	0	0
0	0	1	0	0
0	0	1	0	1
0	0	1	0	0
0	0	1	0	0
0	0	1	0	0
0	1	1	0	0
0	0	1	0	0
0	0	1	0	0
0	0	1	0	0
0	1	1	0	0
0	0	1	0	0
0	0	1	0	0
0	0	1	1	0
0	0	1	0	0
0	0	1	0	0
0	0	1	0	0
0	0	1	0	0
0	0	1	0	1
0	0	1	0	0
0	1	1	0	0
0	1	1	0	0
0	1	1	0	0
0	0	1	0	0
0	0	1	0	0
0	0	1	0	0
0	0	1	0	0
0	0	1	0	0
0	0	1	0	0
0	0	1	0	0
0	0	1	0	0
0	0	1	0	0
0	0	1	0	0
0	0	1	0	0
0	0	1	0	0
0	0	1	0	0
1	1	1	1	0
0	0	1	0	0
0	1	1	0	0
1	1	1	1	0
0	0	1	0	0
0	0	1	0	0
0	0	1	0	0
0	0	1	0	0
1	0	1	1	0
0	1	1	0	0
0	1	1	0	0
0	0	1	0	0
0	0	1	0	0
0	0	1	0	0
0	0	1	0	1
0	0	1	0	0
0	0	1	0	0
0	0	1	0	0
0	1	1	0	0
0	0	1	0	0
0	0	1	0	0
0	0	1	0	0
0	0	1	0	0
0	0	1	1	0
0	0	1	0	0
0	1	1	1	0
0	0	1	0	0
0	0	1	0	0
0	0	1	0	0
0	0	1	0	0
0	0	1	0	0
0	0	1	0	0
0	0	1	0	0
0	0	1	1	0
0	0	1	0	0
0	0	1	0	0
0	0	1	0	0
1	1	1	1	0
0	0	1	0	0
0	0	1	0	0
0	1	1	1	0
0	0	1	0	0
0	0	1	0	0
0	0	1	0	0
0	0	1	0	0
0	0	1	0	0
0	0	1	0	0
0	0	1	0	0
0	0	1	0	0
0	0	1	0	0
0	0	1	0	0
0	0	1	0	0
0	0	1	0	0
0	0	1	0	0
0	0	1	0	0
0	0	1	0	0
0	0	1	0	0
0	0	1	0	0
0	0	1	0	0
0	0	1	0	0
0	0	1	0	0
0	0	1	0	0
0	0	1	0	0
0	0	1	0	0
0	0	1	0	0
0	0	1	0	0
0	0	1	0	0
0	0	1	1	0
0	0	1	0	0
0	0	1	0	0
0	0	1	0	0
0	1	1	0	0
0	0	1	0	0
0	1	1	1	0
0	0	1	0	0
0	0	1	0	0
0	0	1	0	0
0	0	1	0	0
0	0	1	1	0
0	0	1	0	0
0	0	1	0	0
0	0	1	0	0
0	0	1	0	0
0	0	1	0	0
0	0	1	0	0
0	0	1	0	0
0	0	1	0	0
0	0	1	0	0
0	0	1	0	1
0	0	1	0	0
0	0	1	0	0
0	0	1	0	0
0	0	1	0	0
0	0	1	0	0
0	0	1	0	0
0	0	1	0	0
0	0	1	0	0
0	0	1	1	0
1	0	1	1	1
0	0	1	0	0
0	0	1	0	0
1	0	1	0	0
0	0	1	0	0
0	0	1	0	0
0	0	1	0	0
0	0	1	0	0
0	0	1	0	0
0	0	1	0	0
0	0	1	0	0
0	0	1	0	0
1	1	1	1	0
0	0	1	0	0
0	0	1	1	0
0	0	1	1	0
0	0	1	0	0
0	0	1	0	0
0	0	1	0	0
0	0	1	0	0
1	0	1	1	1
0	0	1	1	0
0	0	1	0	0
1	0	1	0	0
0	0	1	1	0
0	0	1	0	0
0	0	1	0	0
0	0	1	0	0
0	1	1	0	0
0	0	1	0	0
0	0	1	0	0
0	0	1	0	0
0	0	1	0	0
0	0	1	0	0
0	0	1	0	0
0	0	1	0	0
0	0	1	0	0
0	0	1	0	0
0	0	1	0	0
0	0	1	0	0
0	0	1	0	0
0	0	1	0	0
0	0	1	0	0
0	0	1	0	0
0	0	1	0	0
0	1	1	0	0
0	0	1	0	0
0	0	1	0	0
0	0	1	0	1
0	0	1	1	0
0	0	1	0	0
0	0	1	1	1
0	0	1	1	0
0	1	1	1	0
0	0	1	0	0
0	0	1	0	0
0	0	1	0	0
0	0	1	0	0
0	0	1	0	0
0	0	1	0	1
0	0	1	0	0
0	0	1	0	0
0	0	1	0	0
0	0	1	0	0
0	0	1	0	0
0	0	1	0	0
0	0	1	0	0
0	0	1	0	0
0	0	1	0	0
0	0	1	0	0
0	0	1	1	0
0	0	1	0	0
0	0	1	0	0
0	1	1	0	0
0	0	1	0	0
1	0	1	1	1
0	0	1	1	1
0	0	1	0	0
0	1	1	0	0
0	0	1	0	0
0	0	1	0	0
0	0	1	0	0
0	0	1	0	0
0	0	1	0	0
0	0	1	0	0
0	0	1	0	0
0	0	1	0	0
0	0	1	0	0
0	0	1	0	0
0	0	1	0	1
0	0	1	0	0
0	0	1	0	0
0	0	1	0	0
0	0	1	0	0

## Sheet: NIdataout2016
culture	gamma.result	serumline1	serumline2	WBline1	WBline2	serumvalline1	serumvalline2	bloodvalline1	bloodvalline2
0	0	0	0	0	0	0.00	0.00	0	0
0	0	0	0	0	0	0.00	32.62	0	20.85
0	0	0	0	0	0	0.00	0.00	0	27.37
0	0	0	0	0	0	0.00	0.00	0	0
0	0	0	0	0	0	0.00	0.00	0	8.81
0	0	0	0	0	0	0.00	0.00	0	0
0	1	1	0	1	0	1.47	0.00	98.79	25.84
0	0	0	0	0	0	0.00	0.00	0	0
0	0	0	0	0	0	0.00	0.00	0	0
0	0	0	1	0	1	0.00	19.36	0	44.5
0	0	0	0	0	0	0.00	1.43	0	20.46
0	0	0	0	0	0	23.59	8.22	0	14.52
0	0	0	0	0	0	0.00	0.00	0	0
0	0	0	0	0	0	0.00	0.00	0	4.25
0	0	0	0	0	0	0.00	0.00	1.64	0
0	0	0	0	0	0	0.00	0.00	0	0
0	0	0	0	0	0	0.00	0.00	0	4.96
0	0	0	0	1	0	0.00	0.00	79.24	46.68
0	0	0	0	0	0	0.00	0.00	0	6.55
0	0	0	0	0	0	0.00	0.00	0	0
0	0	0	0	0	0	0.00	0.00	0	5.6
0	0	0	0	0	0	0.00	0.00	0	4.22
0	0	0	0	0	0	0.00	0.00	0	0
0	0	0	0	0	0	0.00	0.00	0	32.6
0	0	0	0	0	0	0.00	0.00	0	37.36
0	0	0	0	0	0	0.00	0.00	0	0
0	0	0	0	0	0	0.00	0.00	0	5.62
0	0	0	0	0	0	19.07	1.66	0	16.2
0	0	0	0	0	0	0.00	0.00	0	0
0	0	0	0	0	0	0.00	0.00	0	18.58
0	0	0	0	0	0	14.67	0.00	0	0
0	0	0	0	0	0	0.00	0.00	0	0
0	0	0	0	0	1	0.00	10.15	20.54	76.83
0	0	0	0	1	0	0.00	0.00	27.99	0
0	0	0	0	0	0	0.00	0.00	0	5.11
0	0	0	0	0	0	0.00	0.00	0	19.17
0	0	0	0	0	0	0.00	0.00	0	0
0	0	0	0	0	0	0.00	0.00	0	0
0	0	0	0	0	0	0.00	0.00	0	0
0	0	0	1	0	0	0.00	86.35	0	60.07
0	0	0	0	0	0	0.00	0.00	0	33.24
0	0	0	0	0	0	0.00	0.00	0	3.56
0	0	0	0	0	0	0.00	0.00	0	13.64
0	1	0	0	0	0	0.00	0.00	0	6.97
0	1	0	0	1	1	0.00	0.00	223.42	0
0	0	0	0	0	0	0.00	0.00	0	0
0	0	0	0	0	1	0.00	0.00	0	216.42
0	0	0	0	0	0	0.00	0.00	0	0
0	1	1	0	1	0	5787.87	0.00	5371.96	0
0	0	0	0	0	0	0.00	0.00	0	0
0	0	0	0	0	0	0.00	0.00	0	0
0	0	0	0	0	0	3.03	0.00	0	16.08
0	0	0	0	0	0	0.00	0.00	0	0
0	0	1	0	0	0	0.00	0.00	5.96	7.56
0	0	0	0	0	0	27.03	0.00	31.08	13.66
0	0	1	0	1	0	6063.42	0.00	6060.38	0
0	0	0	0	1	0	0.00	0.00	69.21	18.08
0	0	0	0	0	0	0.00	0.00	29.65	0
0	0	0	0	1	1	0.00	0.00	159.07	96.39
0	0	0	0	0	0	0.00	0.00	0	0.17
1	1	1	0	1	0	6254.60	0.00	5817.14	0
0	0	0	0	0	0	0.00	0.00	0	6.92
0	0	0	0	0	0	0.00	0.00	0	0
0	0	0	0	0	0	0.00	114.00	0	0
0	0	0	0	0	0	0.00	0.00	0	0
0	0	0	0	0	0	0.00	0.00	0	1.44
0	0	0	0	0	0	0.00	0.00	0	5.9
0	0	0	0	0	0	0.00	0.00	0	2.29
0	0	0	0	0	0	0.00	0.00	0	0
0	0	0	0	0	1	0.00	0.00	0	54.37
0	0	0	0	0	0	0.00	0.00	0	7.37
0	0	0	0	0	0	0.00	0.00	0	0
0	0	0	0	0	0	0.00	0.00	0	0
0	0	0	0	0	0	0.00	0.00	0	0
0	0	0	0	0	1	0.00	0.00	0	35.16
0	0	0	0	0	0	0.00	0.00	0	10.31
0	0	0	0	0	0	0.00	0.00	0	5.66
0	0	0	0	0	0	0.00	0.00	0	0
0	0	0	0	0	0	0.00	0.00	0	8.08
0	0	0	0	0	0	0.00	0.00	0	2.56
0	0	0	0	0	0	0.00	0.00	0	0
0	0	0	1	0	1	0.00	306.34	0	165.74
0	0	0	0	0	0	0.00	0.00	0	8.45
0	0	0	0	0	0	0.00	0.00	0	29.71
0	0	0	0	0	0	0.00	0.00	0	0
0	0	1	0	1	0	5672.84	0.00	4538.24	0
0	0	0	0	0	0	69.92	0.00	12.03	2.36
0	0	0	0	0	0	0.00	0.00	0	0
0	0	0	0	0	0	0.00	0.00	32.19	23.41
0	0	0	0	0	1	0.00	0.00	0	140.24
0	0	0	0	0	0	0.00	0.00	15.21	0
0	0	1	0	1	0	6327.17	0.00	6118.33	0
0	0	0	0	0	0	0.53	0.00	0	34.76
0	0	0	0	0	0	0.00	0.00	0	0
0	0	0	0	0	0	0.00	0.00	0	0
0	0	0	0	0	0	0.00	0.00	0	3.05
0	0	1	0	1	0	1377.31	0.00	999.11	0
0	0	0	0	0	0	0.00	0.00	0	10.54
0	0	0	0	0	0	0.00	0.00	0	0
0	0	0	0	0	0	0.00	0.00	0	0
0	0	0	0	0	0	0.00	0.00	0	0
0	0	0	0	0	0	0.00	0.00	0	36.64
0	0	1	0	1	1	118.49	0.00	1820.81	204.24
0	0	0	0	1	1	0.00	0.00	229.95	319.67
0	0	0	0	0	0	15.26	0.00	0	0
0	0	0	0	0	0	0.00	0.00	0	0.92
0	0	0	0	0	1	0.00	0.00	0	45.51
0	0	0	0	0	1	0.00	0.00	16.38	34.46
0	0	0	0	0	0	0.00	0.00	0	14.25
0	1	1	0	1	0	4028.14	0.00	3150.39	1.79
0	0	0	0	0	0	0.00	0.00	0	38.07
0	0	0	0	0	0	18.53	0.00	0	9.26
0	0	0	0	0	0	0.00	0.00	0	0
0	0	0	0	0	1	0.00	4.43	0	75.93
0	0	0	0	0	0	0.00	0.00	0	12.38
0	0	0	0	0	0	0.00	0.00	0	0
0	0	0	0	0	1	0.00	0.00	0	106.18
0	0	0	0	0	0	0.00	0.00	0	39.5
0	0	0	0	0	0	0.00	0.00	0	31.88
0	0	0	0	0	0	0.00	0.00	0	0
0	0	0	0	0	0	0.00	0.00	0	3.59
0	0	0	0	0	0	0.00	0.00	0	0
0	0	0	0	0	0	0.00	0.00	0	0
0	0	1	0	1	0	313.66	0.00	384.21	0.63
0	0	0	0	0	0	0.00	0.00	0	1.13
0	0	0	0	0	0	0.00	0.00	0	0
0	0	0	0	0	0	0.00	0.00	0	0
0	0	0	0	0	0	0.00	0.00	0	2.08
0	0	0	0	0	0	0.00	27.25	0	31.76
0	0	0	0	0	0	0.00	0.00	0	0
0	0	0	0	0	0	0.00	0.00	0	1.21
0	0	0	0	0	0	0.00	0.00	0	0.45
0	0	1	0	1	0	1102.35	0.00	613.05	0.48
0	0	0	0	0	0	0.00	0.00	0	6.69
0	0	0	0	0	0	0.00	0.00	0	5.42
0	0	0	0	0	1	0.00	2.77	0	22.08
0	0	0	0	0	0	0.00	0.00	0	0
0	0	0	0	0	0	0.00	0.00	0	8.81
0	0	0	0	0	0	0.00	0.00	0	0
0	0	0	0	0	0	0.00	0.00	0	2.44
0	0	0	0	0	0	0.00	0.00	36.31	0
0	0	0	0	0	0	0.00	0.00	0	0
0	1	0	0	0	0	0.00	0.00	2.58	0
0	0	0	0	0	0	0.00	0.00	0	8.6
0	0	0	0	0	0	0.00	0.00	0	0
0	0	0	0	0	0	0.00	0.00	1.56	0
0	1	0	0	0	0	0.00	0.00	4.1	0
0	0	0	0	0	0	0.00	14.75	0	25.7
0	0	0	1	0	1	0.00	516.85	0	140.69
0	0	0	0	0	1	0.00	0.00	8.71	81.21
0	0	0	0	0	0	0.00	0.00	0	0
0	0	0	1	0	1	0.00	25.58	0	46.36
0	0	0	0	0	0	0.00	0.00	0	44.73
0	1	0	0	0	0	0.00	0.00	0	21.53
0	0	0	0	0	0	0.00	0.00	0	0
0	0	0	0	0	1	0.00	40.63	0	135.98
0	1	0	0	0	0	0.00	0.00	0	0
0	0	0	0	0	0	0.00	0.00	0	2.26
0	0	0	0	0	0	0.00	0.00	0	0
0	0	0	0	0	0	0.00	0.00	0	0
0	0	0	0	0	1	0.33	0.00	21.68	149.53
0	0	0	0	0	0	0.00	0.00	0	0
0	0	1	0	1	0	1235	17.86	831.29	0
0	0	0	0	0	0	0.00	0.00	0	0
0	1	1	0	1	0	2919.81	0.00	3812.58	0
0	0	0	0	0	0	0.00	0.00	0	0
0	0	0	0	0	0	0.00	0.00	0	46.39
0	0	0	0	0	0	0.00	0.00	43.15	45.85
0	0	0	0	0	0	0.00	0.00	0	0
0	0	0	0	0	0	0.00	0.00	0	55.89
0	0	1	0	0	0	0.00	0.00	0	0.79
0	0	0	0	0	0	0.00	0.00	0	0
0	0	0	0	0	0	0.00	0.00	0	17.19
0	0	0	0	0	0	0.00	0.00	0	0
0	0	0	0	0	0	0.00	0.00	0	0
0	1	0	0	0	0	0.00	0.00	0	0
0	0	0	0	0	0	0.00	0.00	0	0
0	0	0	0	0	0	0.00	0.00	0	0
0	0	0	0	0	0	0.00	0.00	0	0
0	0	0	0	0	0	0.00	0.00	0.48	0
0	0	0	0	0	0	0.00	0.00	0	0
0	0	0	0	0	0	0.00	0.00	0	0
0	0	0	0	0	0	0.00	0.00	0	0
0	0	0	0	0	0	0.00	0.00	0	0
0	0	0	0	0	0	0.00	0.00	0	0
0	0	0	0	0	0	0.00	0.00	0	0
0	0	0	0	0	1	0.00	0.00	0	75.65
0	0	0	0	0	0	0.00	0.00	0	0
0	0	0	0	0	0	0.00	0.00	0	0
0	0	0	0	0	0	0.00	0.00	0	0
0	0	0	0	0	0	0.00	0.00	0	0
0	0	0	0	0	0	0.00	0.00	0	0
0	0	0	0	0	0	0.00	0.00	0	0
0	0	0	0	0	0	0.00	0.00	0	0
0	0	0	0	0	0	0.00	0.00	0	0
0	0	0	0	0	0	0.00	0.00	0	0
0	0	0	0	0	0	0.00	0.00	0	0
0	1	0	0	0	0	0.00	0.00	0	0
0	0	0	0	0	0	0.00	0.00	0	0
0	0	0	0	0	0	0.00	0.00	0	0
0	0	0	0	0	0	0.00	0.00	0	0
0	0	0	0	0	0	0.00	0.00	0	0
0	0	0	0	0	0	0.00	0.00	0	0
0	0	0	0	0	0	0.00	0.00	0	0
0	0	0	0	0	0	0.00	0.00	0	0
0	0	0	0	0	0	0.00	0.00	0	0
0	0	0	0	0	0	0.00	0.00	0	0
0	0	0	0	0	0	0.00	0.00	0	0
0	1	0	0	1	0	0.00	0.00	749.35	0
0	0	0	0	0	0	16.69	0.00	0	0
0	0	0	0	0	0	0.00	0.00	0	0
0	1	0	0	0	0	0.00	0.00	5.47	0
0	0	0	0	0	0	0.00	0.00	6.39	0
0	0	0	0	0	0	0.00	0.00	0	0
0	0	0	0	0	0	0.00	0.00	0	0
1	1	1	0	1	0	3657.92	0.00	3016.16	0
0	0	0	0	0	0	0.00	0.00	4.44	0.94
0	0	0	0	0	0	0.00	0.00	0	0
0	0	0	0	0	0	0.00	0.00	0	0
0	0	0	0	0	0	0.00	0.00	0	0
0	0	0	0	0	0	0.00	0.00	0	0
0	0	0	0	0	0	0.00	0.00	0	0
0	0	0	0	0	0	0.00	0.00	0	0
0	0	0	0	0	0	0.00	0.00	0	0
0	0	0	0	1	0	8.66	0.00	101.15	0
0	0	0	0	0	0	0.00	0.00	0	0
0	0	0	0	0	0	0.00	0.00	0	0
0	0	0	0	0	0	0.00	0.00	0	0
0	0	0	0	0	0	0.00	0.00	0	0
0	0	0	0	0	0	0.00	0.00	0	0
0	0	0	0	0	0	0.00	0.00	0	0
1	0	1	0	1	0	2730.39	0.00	119.58	0
0	0	0	0	0	0	0.00	0.00	0	0
0	0	0	0	0	0	0.00	0.00	0	0
0	0	0	0	0	0	0.00	0.00	0	0
0	0	0	0	0	0	0.00	0.00	0	0
0	0	0	0	0	0	0.00	0.00	0	0
0	0	0	0	0	1	7.14	0.00	0	41.71
0	0	0	0	0	0	0.00	3.98	0	27.85
0	0	1	0	1	0	1659.12	0.00	593.71	0
0	0	0	0	0	0	0.00	0.00	0	0
0	0	0	0	0	0	0.00	0.00	0	0
0	0	0	0	0	0	0.00	0.00	15.72	0
0	0	0	0	0	0	0.00	0.00	0	0
0	0	0	0	0	0	0.00	0.00	0	0
0	0	0	0	0	0	0.00	0.00	0	0
0	0	0	0	0	0	0.00	0.00	0	0
0	0	0	0	0	0	0.00	0.00	2.09	0
0	1	1	0	1	0	82.58	0.00	879.36	0
0	0	0	0	0	0	0.00	0.00	0	0
0	0	0	0	0	0	0.00	0.00	0	0
0	0	0	0	0	0	2.74	0.00	0	0
0	0	0	0	0	0	0.00	0.00	0	0
0	0	0	0	0	0	0.00	0.00	0	0
0	0	0	0	0	0	0.00	0.00	0	0
0	0	0	0	0	0	0.00	0.00	0	0
0	0	0	0	0	0	0.00	0.00	0	0
0	0	0	0	0	0	0.00	0.00	2.29	0
0	0	0	0	0	0	0.00	0.00	0	0
0	0	0	0	0	0	0.00	0.00	0	0
0	0	0	0	0	0	0.00	0.00	0	0
0	0	0	0	0	0	0.00	0.00	0	0
0	0	0	0	0	0	0.00	0.00	0	0
0	0	0	0	0	0	1.35	0.00	0	8.62
0	0	0	0	0	1	0.00	0.00	0	68.63
0	0	0	0	1	0	0.00	0.00	0	0
0	0	1	0	0	0	59.19	0.00	53.19	0
0	0	0	0	0	0	0.00	0.00	0	0
0	0	0	0	0	0	0.00	0.00	0	0
0	0	0	0	0	0	0.00	0.00	0	0
0	0	0	0	0	0	0.00	0.00	0	22.05
0	0	0	0	0	0	0.00	0.00	7.3	0
0	0	0	0	0	1	0.00	1.25	0	54.47
0	0	0	0	0	0	0.00	0.00	0	0
0	0	0	0	0	0	0.00	20.30	0	0
0	0	0	0	0	0	0.00	0.00	0	0
0	0	0	0	0	0	0.00	0.00	0	0
0	0	0	0	0	0	0.00	0.00	0	0
0	0	0	0	0	0	0.00	0.00	0	0
0	0	0	0	0	0	0.58	0.00	0	0
0	0	0	0	0	0	0.00	0.00	0	0.7
1	1	1	0	1	0	6108.64	0.00	5988.65	0
1	1	0	1	1	1	31.12	1761.51	230.93	3160.19
0	0	0	0	0	0	0.00	0.00	0	0
0	0	0	0	0	0	0.00	0.00	74.4	0
0	1	0	0	0	0	0.00	0.00	0	0
0	0	0	0	0	0	0.00	0.00	0	0
0	0	0	0	1	0	5.87	0.00	159.78	0
0	0	0	0	0	0	0.00	0.00	0	0
0	0	0	0	0	0	0.00	0.00	0	0
0	0	0	0	0	0	0.00	0.00	0	0
0	0	0	0	0	0	0.00	0.00	0	0
0	0	0	0	0	0	0.00	0.00	5.13	0
0	0	0	0	0	0	0.00	0.00	0	0
0	0	0	0	0	0	0.00	0.00	0	0
0	0	0	0	0	0	0.00	0.00	0	0
0	0	0	0	0	0	0.00	0.00	0	0
0	0	0	0	0	0	0.00	0.00	4.33	2.56
0	0	0	0	0	0	0.00	0.00	0	0
0	0	0	0	0	0	0.00	0.00	29.34	0
0	0	0	0	0	0	0.00	0.00	0	0
0	0	0	0	0	0	0.00	1.06	0	0
0	0	0	0	0	0	0.00	0.00	0	0
0	0	0	0	0	0	0.00	0.00	0	0
0	0	0	0	0	0	0.00	0.00	0	0
0	0	0	0	0	0	0.00	0.00	15.2	0
0	0	0	0	0	0	0.00	0.00	0	0
0	0	0	0	0	0	0.00	0.00	0	0
0	0	0	0	0	0	0.00	0.00	0	0
0	0	0	0	0	0	0.00	29.24	0	0
0	0	0	0	0	0	0.00	0.00	0	40.32
0	0	0	0	0	0	0.00	0.00	0	0
0	0	0	0	0	0	0.00	0.00	0	0
1	0	0	0	0	0	0.00	0.00	26	0
0	0	1	0	1	0	2983.82	0.00	330.61	0
0	0	0	0	0	0	0.00	0.00	25.74	0
0	0	0	0	0	0	0.00	0.00	0	28.47
0	0	0	0	0	0	0.00	0.00	0	0
0	0	0	0	0	0	0.00	0.00	0	0
0	0	0	0	0	0	0.00	0.00	0	0
0	0	0	0	0	0	0.00	0.00	0	0
0	0	0	0	0	0	0.00	0.00	19.95	0
0	1	0	0	0	0	0.00	0.00	0	0
0	0	0	0	0	0	0.00	0.00	14.91	0
0	0	0	0	0	0	0.00	0.00	0	0
0	1	1	0	1	0	41.10	0.00	762.6	0
0	0	0	0	0	0	0.00	0.00	0	0
0	0	0	0	0	0	0.00	0.00	0	0
0	0	0	0	0	1	0.00	0.00	0	69.02
0	0	0	0	0	0	0.00	0.00	0	0
0	0	0	0	0	0	0.00	0.00	0	0
0	0	0	0	0	0	0.00	0.00	0	0
0	0	0	0	0	0	0.00	0.00	7.45	0
0	0	0	0	0	0	0.00	0.00	0	0
1	0	1	0	1	0	5566.78	0.00	5769.28	0
0	0	0	0	0	0	0.00	0.47	3.31	26.52
0	0	0	0	0	0	0.00	0.00	0	0
0	0	0	0	0	0	0.00	0.00	0	0
0	0	0	0	0	0	0.00	0.00	0	34.56
0	0	0	0	0	0	0.00	0.00	0	0
0	0	0	0	0	0	0.00	0.00	0	0
